# Supplementary material for: Oligodendrocytic Na+-K+-Cl– co-transporter 1 activity facilitates axonal conduction and restores plasticity in the adult mouse brain
Source: Nat Commun. 2021 Aug 26;12:5146. doi: 10.1038/s41467-021-25488-5 (PMC8390751; doi:10.1038/s41467-021-25488-5)
Supplement: Supplementary file 4 — Source Data [file 41467_2021_25488_MOESM4_ESM.xlsx]

## Sheet: Fig. 1c
Data for Fig. 1c: Count of Plp1 positive cells
	Cell count							Area (mm2)							Density (cell/mm2)
slice #	P7	P14	P21	P28	P35	P42		P7	P14	P21	P28	P35	P42		P7	P14	P21	P28	P35	P42
1	37	89	133	99	93	106		0.177	0.264	0.199	0.168	0.141	0.151		209.04	337.121	668.342	589.286	659.574	701.987
2	28	81	105	113	84	89		0.163	0.279	0.125	0.145	0.13	0.129		171.779	290.323	840	779.31	646.154	689.922
3	61	95	113	118	75	90		0.222	0.265	0.131	0.199	0.11	0.126		274.775	358.491	862.595	592.965	681.818	714.286
4	40	84	125	101	89	85		0.16	0.204	0.195	0.162	0.15	0.115		250	411.765	641.026	623.457	593.333	739.13
5	35	70	97	81	88	66		0.123	0.112	0.109	0.063	0.102	0.049		284.553	625	889.908	1285.71	862.745	1346.94
6	58	80	80	76	55	83		0.128	0.112	0.073	0.069	0.055	0.074		453.125	714.286	1095.89	1101.45	1000	1121.62
7	65	60	93	78	83	76		0.156	0.085	0.088	0.074	0.093	0.076		416.667	705.882	1056.82	1054.05	892.473	1000
8	42	55	106	66	80	98		0.13	0.068	0.095	0.072	0.065	0.087		323.077	808.824	1115.79	916.667	1230.77	1126.44

## Sheet: Fig. 1e
Data for Fig. 1e: Count of oligodendrocyte lineage cells
Pdgfrα
	Cell count							Area (mm2)							Density (cell/mm2)
slice #	P7	P14	P21	P28	P35	P42		P7	P14	P21	P28	P35	P42		P7	P14	P21	P28	P35	P42
1	100	97	49	47	19	24		0.125	0.119	0.193	0.231	0.261	0.139		800	815.126	253.886	203.463	72.7969	172.662
2	126	119	56	50	23	40		0.138	0.13	0.194	0.233	0.223	0.174		913.043	915.385	288.66	214.592	103.139	229.885
3	120	134	57	60	15	41		0.13	0.164	0.159	0.245	0.198	0.236		923.077	817.073	358.491	244.898	75.7576	173.729
4	106	110	60	45	30	38		0.12	0.15	0.165	0.198	0.265	0.209		883.333	733.333	363.636	227.273	113.208	181.818
5	130	72	46	55	37	35		0.089	0.092	0.115	0.201	0.135	0.134		1460.67	782.609	400	273.632	274.074	261.194
6	106	58	52	38	30	35		0.091	0.078	0.152	0.124	0.105	0.101		1164.84	743.59	342.105	306.452	285.714	346.535
7	91	89	35	29	26	30		0.12	0.114	0.142	0.127	0.086	0.131		758.333	780.702	246.479	228.346	302.326	229.008
8	103	79	60	21	30	40		0.096	0.108	0.154	0.076	0.11	0.152		1072.92	731.481	389.61	276.316	272.727	263.158
LncOL1
	Cell count							Area (mm2)							Density (cell/mm2)
slice #	P7	P14	P21	P28	P35	P42		P7	P14	P21	P28	P35	P42		P7	P14	P21	P28	P35	P42
1	37	55	33	27	16	23		0.11	0.114	0.177	0.213	0.213	0.234		336.364	482.456	186.441	126.761	75.1174	98.2906
2	26	48	41	20	18	19		0.108	0.098	0.188	0.14	0.226	0.171		240.741	489.796	218.085	142.857	79.646	111.111
3	29	42	35	30	15	20		0.102	0.095	0.145	0.231	0.216	0.18		284.314	442.105	241.379	129.87	69.4444	111.111
4	30	50	36	21	10	19		0.112	0.106	0.18	0.15	0.198	0.19		267.857	471.698	200	140	50.5051	100
5	29	33	20	12	10	3		0.121	0.099	0.107	0.112	0.208	0.153		239.669	333.333	186.916	107.143	48.0769	19.6078
6	28	33	30	10	11	9		0.089	0.089	0.111	0.154	0.126	0.146		314.607	370.787	270.27	64.9351	87.3016	61.6438
7	30	52	35	19	9	8		0.12	0.107	0.156	0.135	0.193	0.169		250	485.981	224.359	140.741	46.6321	47.3373
8	38	36	21	18	8	15		0.11	0.085	0.132	0.138	0.151	0.168		345.455	423.529	159.091	130.435	52.9801	89.2857
Ctps
	Cell count							Area (mm2)							Density (cell/mm2)
slice #	P7	P14	P21	P28	P35	P42		P7	P14	P21	P28	P35	P42		P7	P14	P21	P28	P35	P42
1	5	44	33	30	16	24		0.105	0.126	0.124	0.116	0.124	0.128		47.619	349.206	266.129	258.621	129.032	187.5
2	6	37	33	20	17	26		0.11	0.093	0.103	0.079	0.103	0.145		54.5455	397.849	320.388	253.165	165.049	179.31
3	7	55	29	25	15	20		0.106	0.141	0.123	0.156	0.109	0.15		66.0377	390.071	235.772	160.256	137.615	133.333
4	4	49	41	30	20	19		0.15	0.168	0.159	0.2	0.12	0.106		26.6667	291.667	257.862	150	166.667	179.245
5	2	27	48	32	17	17		0.151	0.115	0.127	0.127	0.131	0.144		13.245	234.783	377.953	251.969	129.771	118.056
6	2	31	46	15	17	12		0.162	0.098	0.108	0.099	0.142	0.116		12.3457	316.327	425.926	151.515	119.718	103.448
7	4	33	30	31	16	7		0.15	0.075	0.107	0.108	0.141	0.151		26.6667	440	280.374	287.037	113.475	46.3576
8	6	28	35	27	22	12		0.15	0.063	0.105	0.122	0.115	0.151		40	444.444	333.333	221.311	191.304	79.4702

## Sheet: Fig. 2c
Data for Fig. 2c: Changes of antidromic AP latency by photostimulation of ChR2
More than PND 35												Less than PND 30											Less than PND 30 in bumetanide
	Latency change (data in % of baseline)
Time (min)	Cell 1	Cell 2	Cell 3	Cell 4	Cell 5	Cell 6	Cell 7	Cell 8	Cell 9			Cell 1	Cell 2	Cell 3	Cell 4	Cell 5	Cell 6	Cell 7	Cell 8	Cell 9			Cell 1	Cell 2	Cell 3	Cell 4	Cell 5	Cell 6	Cell 7
-3	100.29	99.4942	99.4942	100.781	99.5511	98.2398	96.9072	100.398	100.52			99.4579	101.893	99.8125	99.435	98.9154	96.9138	100.832	100.448	100.315			99.4687	99.3439	98.7222	102.041	103.184	103.087	100.736
-2.75	100.29	95.8542	95.8542	101.953	101.18	102.755	96.9072	100.398	100.52			99.4579	101.032	102.01	98.6817	102.386	100.066	102.828	100.448	99.3689			102.136	99.3439	98.7222	97.9592	99.3624	102.671	101.658
-2.5	101.596	100.708	100.708	100.781	98.5858	99.6235	100.249	102.789	100.52			98.5284	98.2202	101.2	100.188	100.651	101.641	99.8334	102.242	100.315			100.552	99.9496	97.7637	102.041	95.5408	99.1894	100.736
-2.25	99.2334	99.4942	99.4942	100.781	101.18	102.391	98.5781	100.398	99.7645			100.387	99.0817	101.2	100.942	100.651	100.853	100.832	101.345	100.315			100.552	99.9496	99.6807	97.9592	99.3624	97.3728	98.6496
-2	100.415	98.2809	98.2809	98.4377	100.878	102.391	104.03	99.203	100.52			99.4579	99.0817	101.2	100.188	100.651	99.2776	99.8334	98.6547	101.262			99.7604	100.555	103.515	102.041	99.3624	104.488	99.5715
-1.75	101.596	99.4942	99.4942	98.4377	99.7321	98.2398	102.359	100.398	99.0087			99.4579	100.17	96.9829	100.188	98.0477	103.217	101.83	98.6547	100.315			98.9686	101.161	101.598	93.8775	95.5408	101.006	98.6496
-1.5	99.2334	99.4942	99.4942	98.4377	98.5858	101.007	99.0177	99.203	99.8441			100.387	99.9433	98.037	100.188	99.7831	99.2776	99.8334	99.5516	100.315			99.7604	100.555	103.515	97.9592	99.3624	97.5245	100.493
-1.25	100.415	101.921	101.921	101.953	98.9191	101.007	102.359	99.203	100.242			101.317	100.805	99.0912	100.942	98.0477	98.4897	100.832	99.5516	99.3689			99.7604	98.7381	98.7222	97.9592	107.006	100.174	98.6496
-1	100.415	98.2809	98.2809	98.4377	99.7321	98.2398	102.359	99.203	99.0087			101.317	99.0817	99.0912	98.6817	99.7831	99.2776	99.8334	97.7579	100.315			98.9686	99.9496	100.639	97.9592	103.184	96.692	100.736
-0.75	98.052	100.708	100.708	100.781	100.878	98.2398	100.689	99.203	99.7645			100.387	99.9433	101.2	100.942	98.9154	104.005	98.8351	101.345	99.3689			99.7604	99.9496	97.7637	97.9592	103.184	96.2757	99.8141
-0.5	99.2334	103.134	103.134	99.6096	100.878	101.007	99.6333	98.0078	99.7645			100.387	98.2202	99.0912	100.942	101.518	96.9138	94.8418	99.5516	99.3689			99.7604	99.9496	101.598	102.041	103.184	101.99	100.736
-0.25	99.2334	103.134	103.134	99.6096	100.746	96.8562	96.9072	101.593	100.52			99.4579	102.528	101.089	98.6817	100.651	100.066	99.8334	100.448	99.3689			100.552	100.555	97.7637	110.204	91.7191	99.5274	99.5715
0	99.2334	97.0675	97.0675	97.2658	99.7321	102.391	102.359	99.203	99.7645			99.4579	98.2202	101.92	100.188	98.9154	96.1259	95.8401	97.7579	100.315			98.1769	98.1324	98.7222	102.041	95.5408	98.0923	101.658
0.25	98.052	96.0008	91.0008	96.094	99.7321	95.4725	100.601	99.203	100.52			98.5284	100.805	99.0912	98.6817	98.9154	97.7018	94.8418	95.0673	98.4226			102.136	98.7381	99.6807	97.9592	95.5408	103.807	100.736
0.5	98.052	95.8542	95.8542	96.094	96.5948	96.8562	93.5656	99.203	99.7645			98.5284	96.497	98.1963	94.162	96.3124	97.7018	100.832	95.0673	98.4226			101.344	97.5266	92.9714	97.9592	99.3624	100.325	97.7276
0.75	98.052	95.0008	91.0008	99.6096	99.2998	98.2398	96.9072	99.203	99.0087			94.8104	93.0507	95.9842	93.4087	93.7093	93.7622	97.8368	94.1704	99.3689			100.552	98.1324	93.9299	97.9592	99.3624	99.909	95.8837
1	99.2334	94.6409	94.6409	103.125	96.5948	101.007	91.8948	98.0078	99.0087			92.0218	96.497	92.7662	91.9021	95.4447	93.7622	95.8401	93.2735	97.4762			98.9686	96.9209	92.0129	106.122	91.7191	94.7237	96.8057
1.25	99.2334	92.2142	92.2142	100.781	88.2687	98.2398	93.5656	98.0078	97.4971			92.9514	94.7738	93.8204	89.6422	88.3206	89.8226	90.8484	93.2735	96.5298			98.9686	96.3151	93.9299	102.041	99.3624	94.4978	96.8057
1.5	99.2334	91.0008	91.0008	97.2658	89.415	101.007	96.9072	96.8126	98.2529			92.0218	95.6354	93.8204	89.6422	91.1063	90.6105	93.8434	94.1704	94.6371			99.7604	97.5266	96.0087	92.0408	90.8273	97.1469	94.9617
1.75	99.2334	93.4275	93.4275	97.2658	92.3646	101.007	95.2364	99.203	98.2529			93.8809	93.0507	94.8745	88.1356	86.1286	89.0347	91.8468	95.0673	95.5834			99.7604	94.7381	95.6723	97.9592	93.184	96.7307	96.8057
2	99.2334	92.2142	92.2142	98.4377	88.2687	96.8562	96.9072	98.0078	97.4971			91.0923	93.9123	94.8745	88.1356	85.7176	88.2468	95.8401	94.1704	93.6907			99.7604	95.1036	99.6807	92.0408	93.184	96.3144	97.7276
2.25	99.2334	94.6409	94.6409	99.6096	88.2687	95.4725	95.2364	98.0078	97.4971			92.9514	93.0507	93.8204	87.3823	83.7538	89.8226	93.8434	94.1704	91.798			98.9686	94.9209	95.8468	97.9592	95.5408	95.8982	96.8057
2.5	99.2334	94.6409	94.6409	98.4377	91.7077	96.8562	95.2364	100.398	99.7645			95.7399	92.1891	94.8745	91.1488	86.5852	88.2468	92.8451	94.1704	91.798			94.5521	95.7093	93.9299	89.7959	99.3624	92.4166	98.6496
2.75	98.052	95.0008	91.0008	99.6096	96.1475	96.8562	95.2364	99.203	99.7645			94.8104	94.7738	94.8745	91.1488	87.4529	90.6105	90.8484	94.1704	93.6907			92.1356	95.7093	92.9714	102.041	103.184	92.0003	98.6496
3	99.2334	95.8542	95.8542	98.4377	95.1467	101.007	98.5781	100.398	99.7645			94.8104	94.7738	95.9287	89.6422	86.5852	90.6105	93.8434	94.1704	92.7443			98.9686	96.7381	94.6856	106.122	99.3624	93.7386	97.878
3.25	99.2334	95.8542	95.8542	98.4377	98.5858	94.0889	98.5781	98.0078	99.7645			92.9514	94.7738	99.0912	91.9021	86.1286	91.3984	95.8401	94.1704	92.7443			98.9686	97.7381	97.7637	93.8775	99.3624	99.2978	99.5715
3.5	98.052	94.6409	94.6409	100.781	99.7321	101.007	101.92	99.203	99.0087			96.6694	96.497	96.9829	92.6554	88.0512	90.6105	95.8401	95.9641	94.6371			97.3851	98.1324	95.8468	93.8775	99.3624	102.71	100.493
3.75	100.415	99.4942	99.4942	101.953	97.1429	102.391	103.59	98.0078	98.2529			94.8104	99.0817	95.9287	91.9021	92.6133	94.5501	92.8451	95.9641	94.6371			98.1769	98.7381	97.7637	97.9592	95.5408	99.2282	97.878
4	100.415	98.2809	98.2809	98.4377	99.7321	96.8562	103.59	100.398	98.2529			98.5284	103.39	96.9829	94.162	94.577	93.7622	92.8451	96.861	93.6907			98.9686	98.7381	98.7222	106.122	95.5408	99.9632	99.5715
4.25	100.415	98.2809	98.2809	97.2658	98.5858	106.542	105.261	99.203	99.0087			97.5989	100.805	99.0912	92.6554	96.3124	96.9138	92.8451	96.861	98.4226			99.7604	99.3439	100.639	93.8775	103.184	101.461	97.9702
4.5	100.415	95.8542	95.8542	97.2658	97.4394	106.542	95.2364	99.203	100.52			93.8809	99.0817	96.9829	94.9153	97.18	96.9138	97.8368	97.7579	97.4762			97.3851	100.555	102.556	97.9592	107.006	97.2986	97.5772
4.75	99.2334	95.8542	95.8542	100.781	98.5858	101.007	96.9072	98.0078	99.7645			95.7399	100.805	98.037	95.6685	94.577	100.066	94.8418	98.6547	98.4226			98.1769	101.767	101.598	102.041	91.7191	99.9477	98.4069
5	100.415	99.4942	99.4942	99.6096	97.4394	107.925	96.9072	100.398	99.0087			98.5284	98.2202	100.145	94.9153	98.9154	100.066	101.83	97.7579	100.315			98.9686	99.9496	105.431	97.9592	95.5408	99.5315	97.9702
5.25	100.415	100.708	100.708	98.4377	100.878	103.774	96.9072	100.398	101.276			97.5989	101.419	101.2	95.6685	97.18	100.853	95.8401	100.448	100.315			98.1769	100.555	106.39	93.8775	99.3624	96.0498	98.4555
5.5	101.596	99.4942	99.4942	99.6096	99.7321	105.158	98.5781	99.203	100.52			96.6694	102.528	102.254	96.4219	99.7831	101.641	98.8351	96.861	100.315			98.9686	99.3439	106.39	93.8775	99.3624	104.83	97.6694
5.75	99.2334	98.2809	98.2809	100.781	98.5858	99.6235	98.5781	98.0078	100.52			95.7399	102.755	103.308	97.9284	96.3124	99.2776	100.832	98.6547	100.315			98.9686	99.9496	101.729	89.7959	99.3624	98.2827	98.4069
6	98.736	99.4942	99.4942	99.6096	97.4394	102.391	101.92	99.203	100.52			97.5989	104.478	99.0912	97.9284	100.651	100.066	100.832	97.7579	101.262			99.7604	100.555	103.651	102.041	107.006	97.8665	99.1639
6.25	100.415	99.4942	99.4942	101.953	97.4394	105.158	100.073	98.0078	100.52			97.5989	103.39	100.145	97.1751	99.7831	100.853	99.8334	97.7579	99.3689			97.3851	100.555	104.473	102.041	103.184	100.516	98.7466
6.5	99.2334	100.708	100.708	99.6096	97.4394	106.542	102.623	99.203	100.52			95.7399	103.39	96.9829	98.6817	99.7831	100.853	95.8401	98.6547	100.315			100.552	99.9496	102.4	93.8775	107.006	97.034	98.7466
6.75	98.052	101.921	101.921	101.953	100.112	103.774	95.2364	98.0078	100.52			98.5284	102.528	98.037	97.9284	98.0477	98.4897	97.8368	97.7579	98.4226			99.7604	100.661	104.473	102.041	99.3624	105.814	97.8247
7	100.415	101.921	101.921	101.953	98.5858	101.007	99.1936	99.203	100.52			97.5989	102.12	99.0912	95.6685	99.7831	102.429	99.8334	99.5516	100.315			98.1769	100.402	104.473	102.041	95.5408	102.332	97.8247
7.25	98.052	99.4942	99.4942	100.781	99.7321	105.158	105.261	101.593	100.52			96.6694	104.569	98.037	94.9153	98.0477	100.066	94.8418	97.7579	99.3689			99.7604	100.084	106.39	102.041	103.184	101.916	98.4894
7.5	99.2334	100.708	100.708	101.953	98.5858	103.774	95.2364	100.398	99.7645			95.7399	104.251	98.037	95.6685	98.9154	99.2776	99.8334	97.7579	99.3689			100.552	101.161	105.431	97.9592	99.3624	98.4344	97.8247
7.75	99.2334	100.708	100.708	101.953	99.8768	103.774	96.9072	100.398	100.52			97.5989	104.478	98.037	96.4219	98.9154	99.2776	97.8368	98.6547	98.4226			100.552	101.161	105.431	102.041	99.3624	107.214	99.3677
8	98.052	99.4942	99.4942	99.6096	98.5858	101.007	96.9072	100.398	100.52			99.4579	103.39	99.0912	95.6685	98.9154	97.7018	98.8351	98.6547	99.3689			99.7604	102.373	104.473	102.041	103.184	103.733	98.7466
8.25	99.4199	98.2809	98.2809	99.6096	100.878	101.007	103.59	99.203	100.52			97.5989	103.163	96.9829	95.6685	98.0477	101.641	101.83	99.5516	97.4762			99.7604	100.501	101.92	102.041	99.3624	100.251	98.7466
8.5	98.052	100.708	100.708	101.953	99.7321	102.027	105.261	99.203	100.52			96.6694	104.024	99.0912	94.9153	96.3124	98.4897	97.8368	99.5516	97.4762			98.9686	99.3439	105.431	106.122	103.184	96.7694	97.8247
8.75	99.2334	100.708	100.708	100.781	100.746	100.643	95.2364	100.398	100.52			98.5284	103.798	98.037	94.162	97.18	99.2776	98.8351	99.5516	99.3689			99.7604	100.814	102.4	102.041	99.3624	99.4185	101.886
9	99.2334	99.4942	99.4942	103.125	100.878	103.556	96.9072	99.203	99.7645			97.5989	104.024	96.9829	94.9153	98.0477	97.7018	97.8368	100.448	99.3689			99.7604	101.161	108.307	106.122	99.3624	102.068	97.8247
9.25	99.2334	99.4942	99.4942	103.125	102.025	106.542	101.92	100.398	99.7645			98.5284	101.44	97.1771	94.9153	99.7831	103.217	99.8334	98.6547	98.4226			100.552	101.767	104.473	102.041	103.184	105.169	98.7466
9.5	101.596	99.4942	99.4942	101.953	100.878	106.542	100.073	98.0078	100.52			98.5284	103.163	95.9287	96.4219	97.18	97.7018	98.8351	99.5516	99.3689			98.9686	99.5065	102.496	97.9592	103.184	95.5562	99.6686
9.75	99.2334	98.2809	98.2809	101.953	98.767	105.158	102.623	100.398	99.7645			100.387	102.301	98.037	95.6685	95.4447	99.2776	95.8401	99.5516	97.4762			99.7604	101.767	106.39	102.041	99.3624	101.271	97.8247
10	100.415	99.4942	99.4942	101.953	99.7321	104.794	98.5781	99.203	99.7645			99.4579	101.421	95.9287	95.6685	98.9154	102.429	98.8351	100.448	97.4762			100.552	99.5065	105.431	102.041	103.184	104.694	97.8247

## Sheet: Fig. 2d
Data for Fig. 2d: CAP changes by photostimulation of ChR2
More than PND 30													Less than PND 30														Less than PND 30 in bumetanide
	CAP amplitude (data in mV)
Time (min)	Slice 1	Slice 2	Slice 3	Slice 4	Slice 5	Slice 6	Slice 7	Slice 8	Slice 9	Slice 10			Slice 1	Slice 2	Slice 3	Slice 4	Slice 5	Slice 6	Slice 7	Slice 8	Slice 9	Slice 10	Slice 11	Slice 12			Slice 1	Slice 2	Slice 3	Slice 4	Slice 5	Slice 6	Slice 7	Slice 8	Slice 9	Slice10
-8	0.44473	0.66214	0.75293	0.33445	0.60743	0.38739	0.81547	0.54578	0.44662	0.88139			0.38818	0.7282	0.52405	0.26761	0.56701	1.00163	0.51265	0.45821	0.57067	0.68987	0.68517	1.23739			0.41332	0.41036	0.36175	0.55506	0.45119	0.68399	0.65796	0.37351	0.49927	0.49911
-7.75	0.44389	0.6258	0.76206	0.34339	0.54232	0.36473	0.78099	0.52512	0.42509	0.84028			0.33212	0.7351	0.42295	0.22546	0.52816	1.06806	0.47523	0.4437	0.60831	0.68697	0.68876	1.22021			0.38957	0.45054	0.41255	0.65504	0.50189	0.62125	0.6643	0.47685	0.52009	0.53108
-7.5	0.4491	0.62841	0.74484	0.32552	0.58665	0.36473	0.82226	0.47589	0.44035	0.8638			0.3385	0.68218	0.49594	0.39499	0.55942	0.95928	0.43641	0.4007	0.57467	0.7005	0.6995	1.174			0.42911	0.37393	0.43255	0.62685	0.495	0.67986	0.59789	0.3897	0.52936	0.51758
-7.25	0.44351	0.61174	0.76126	0.32296	0.51803	0.36278	0.84406	0.48503	0.42916	0.8307			0.37354	0.69175	0.50827	0.33401	0.54842	1.02941	0.51649	0.49985	0.58355	0.71886	0.69845	1.15865			0.40905	0.43485	0.38347	0.5082	0.4951	0.67193	0.6209	0.41264	0.49315	0.55243
-7	0.43596	0.6598	0.7678	0.33408	0.50835	0.38964	0.77776	0.50506	0.46146	0.8658			0.44013	0.70455	0.5182	0.21428	0.60558	1.02352	0.42562	0.43214	0.56506	0.72948	0.64427	1.27777			0.40838	0.34517	0.42494	0.56269	0.50545	0.66976	0.59915	0.41486	0.49373	0.52238
-6.75	0.44335	0.66285	0.73347	0.33994	0.55256	0.39005	0.77015	0.54472	0.43179	0.87016			0.37793	0.72951	0.47405	0.22358	0.53516	1.00633	0.45776	0.46725	0.61237	0.72852	0.71481	1.22609			0.43878	0.37124	0.39342	0.49429	0.46473	0.67721	0.68622	0.39986	0.49883	0.57627
-6.5	0.45074	0.64167	0.75152	0.34475	0.59033	0.35335	0.76462	0.55733	0.40772	0.85604			0.4391	0.76776	0.54147	0.35283	0.51106	1.03629	0.50235	0.38199	0.55239	0.71403	0.67895	1.16211			0.38675	0.39406	0.40848	0.57679	0.51317	0.53333	0.59453	0.41396	0.52999	0.55
-6.25	0.44887	0.64251	0.75894	0.34957	0.53546	0.3634	0.80821	0.53423	0.44247	0.91333			0.39899	0.67355	0.55937	0.24917	0.60531	1.09584	0.47531	0.46731	0.56085	0.71209	0.62586	1.1689			0.42474	0.40187	0.34477	0.59491	0.4783	0.56748	0.58238	0.45501	0.55052	0.53068
-6	0.447	0.63207	0.75328	0.33393	0.60001	0.37344	0.79575	0.51843	0.45756	0.91148			0.41181	0.78457	0.46332	0.27344	0.56315	0.99225	0.44354	0.48522	0.58838	0.73915	0.67478	1.19234			0.42119	0.42555	0.40693	0.65479	0.45729	0.55318	0.54252	0.4481	0.53569	0.52812
-5.75	0.44475	0.62869	0.77179	0.33934	0.60372	0.35694	0.75078	0.5318	0.42314	0.86102			0.39455	0.72862	0.52008	0.29212	0.58967	1.01991	0.49302	0.47889	0.59447	0.71886	0.68185	1.10603			0.38755	0.40603	0.41457	0.56831	0.488	0.67687	0.52847	0.41566	0.47507	0.55071
-5.5	0.44251	0.63169	0.75701	0.34459	0.60743	0.39159	0.79091	0.53241	0.42772	0.79482			0.39998	0.64669	0.546	0.25783	0.57863	1.02398	0.50757	0.49559	0.57924	0.72755	0.69831	1.20904			0.42748	0.35092	0.37951	0.58216	0.47482	0.62147	0.6074	0.39191	0.51078	0.56289
-5.25	0.44129	0.67748	0.76618	0.3204	0.55353	0.37201	0.83104	0.53302	0.42425	0.78927			0.39637	0.74373	0.40707	0.22812	0.50344	1.06174	0.43754	0.37954	0.60382	0.74881	0.66576	1.29114			0.43629	0.4079	0.38906	0.64018	0.47748	0.65156	0.53516	0.41966	0.59173	0.57393
-5	0.44007	0.62723	0.77534	0.33002	0.57645	0.4125	0.83329	0.58164	0.42077	0.89481			0.33508	0.75971	0.54698	0.26458	0.51886	1.07658	0.4489	0.37895	0.58555	0.7092	0.67506	1.21071			0.45087	0.43541	0.41774	0.62594	0.48294	0.5263	0.61598	0.45515	0.45052	0.5889
-4.75	0.44933	0.66639	0.76025	0.32855	0.62357	0.37426	0.83554	0.50749	0.42111	0.8263			0.40597	0.77212	0.45411	0.33494	0.54921	1.04951	0.44063	0.45318	0.58838	0.74687	0.65971	1.19277			0.38429	0.39725	0.41509	0.59925	0.48728	0.56055	0.62891	0.37374	0.5904	0.58481
-4.5	0.4586	0.70555	0.74991	0.34085	0.59226	0.36207	0.87637	0.54707	0.43721	0.7601			0.38986	0.65251	0.56803	0.37325	0.57881	0.98264	0.49237	0.42252	0.58539	0.71692	0.67884	1.20016			0.40531	0.43621	0.33584	0.66478	0.46882	0.63376	0.62542	0.46678	0.61837	0.58776
-4.25	0.4484	0.6494	0.73957	0.35316	0.56095	0.3777	0.82049	0.49959	0.43857	0.89666			0.41838	0.65939	0.4722	0.23515	0.52605	0.9875	0.45657	0.45604	0.59584	0.72852	0.69345	1.22608			0.40687	0.45189	0.39992	0.47431	0.47013	0.60445	0.69002	0.45166	0.57249	0.53286
-4	0.4382	0.59325	0.72737	0.32954	0.61163	0.39333	0.76462	0.49777	0.43942	0.83093			0.44317	0.71675	0.54493	0.21289	0.57035	0.93126	0.47727	0.41216	0.57651	0.7063	0.73892	1.2931			0.35195	0.41948	0.35807	0.53325	0.49781	0.60169	0.60226	0.43492	0.526	0.55274
-3.75	0.43324	0.61849	0.74709	0.32101	0.58758	0.37201	0.86945	0.47163	0.43704	0.75733			0.35856	0.71784	0.53361	0.23141	0.5549	0.94299	0.4309	0.42744	0.59516	0.68697	0.6698	1.15645			0.37719	0.37889	0.41156	0.62861	0.51071	0.68395	0.66869	0.44935	0.49064	0.48374
-3.5	0.42829	0.64373	0.75595	0.3527	0.56354	0.37344	0.82464	0.56523	0.4401	0.89528			0.33274	0.67431	0.46391	0.21844	0.53203	1.05052	0.50242	0.44833	0.58617	0.71209	0.74001	1.10827			0.42813	0.33916	0.42859	0.6027	0.50333	0.65552	0.54365	0.48278	0.55773	0.50781
-3.25	0.43446	0.64773	0.77531	0.347	0.58	0.39805	0.77984	0.48014	0.43055	0.94203			0.43563	0.78316	0.42017	0.23322	0.57307	0.99373	0.45163	0.51207	0.59434	0.69277	0.71644	1.17941			0.43231	0.40338	0.34784	0.56385	0.49595	0.65093	0.67231	0.43721	0.53675	0.58121
-3	0.44063	0.65173	0.76827	0.33678	0.52255	0.32783	0.83035	0.44671	0.38686	0.82075			0.38074	0.75565	0.50069	0.21048	0.56118	1.07826	0.49726	0.39506	0.5516	0.71886	0.6949	1.15926			0.39363	0.4165	0.41607	0.5675	0.433	0.65359	0.69189	0.41298	0.45602	0.53498
-2.75	0.44288	0.62684	0.75402	0.34077	0.51254	0.3756	0.70165	0.52334	0.46468	0.78603			0.44088	0.76603	0.48005	0.32656	0.51103	1.07555	0.47801	0.39535	0.60086	0.73238	0.80134	1.22579			0.41343	0.39253	0.38087	0.51966	0.51134	0.64088	0.64821	0.41642	0.56491	0.52914
-2.5	0.44512	0.60195	0.75419	0.34477	0.56999	0.35017	0.88536	0.55553	0.45196	0.87537			0.40264	0.7147	0.56102	0.36759	0.527	1.02496	0.50391	0.43905	0.58573	0.69857	0.68281	1.13149			0.38869	0.38489	0.41574	0.60028	0.472	0.59894	0.61536	0.45767	0.46337	0.50845
-2.25	0.44468	0.63311	0.75437	0.32032	0.54127	0.35725	0.8717	0.53849	0.45891	0.85454			0.36826	0.70862	0.42916	0.26851	0.57586	1.01971	0.48755	0.50935	0.56712	0.71016	0.63007	1.10831			0.39578	0.46076	0.43457	0.58777	0.46505	0.59493	0.67745	0.41769	0.5484	0.46352
-2	0.44423	0.66427	0.75912	0.34661	0.54708	0.36432	0.85803	0.58164	0.44959	0.8675			0.40976	0.78683	0.46568	0.30626	0.57307	1.09968	0.50238	0.46461	0.55536	0.71209	0.67438	1.15427			0.36729	0.35347	0.39152	0.48677	0.49414	0.58068	0.61697	0.43453	0.55344	0.47042
-1.75	0.45244	0.61727	0.76116	0.35228	0.53578	0.35971	0.82689	0.54882	0.44179	0.7976			0.35593	0.67823	0.47758	0.21957	0.60049	1.03516	0.52947	0.38081	0.57859	0.72852	0.70801	1.29381			0.39532	0.42231	0.37802	0.54864	0.50795	0.53648	0.64707	0.43655	0.55733	0.45571
-1.5	0.46065	0.57028	0.7777	0.33618	0.57709	0.38985	0.86322	0.5397	0.40975	0.80825			0.40299	0.78366	0.48814	0.35411	0.58243	1.03163	0.4748	0.4004	0.5756	0.7063	0.65059	1.24655			0.3557	0.41899	0.39497	0.50972	0.4926	0.59136	0.63455	0.42243	0.49672	0.57088
-1.25	0.45527	0.59517	0.72885	0.32792	0.59291	0.36606	0.86287	0.54092	0.4241	0.79714			0.40064	0.75723	0.54916	0.32589	0.57655	1.07203	0.50705	0.51003	0.58688	0.70533	0.76411	1.17857			0.36916	0.4091	0.3533	0.60077	0.44189	0.67875	0.54039	0.45094	0.55733	0.51203
-1	0.44988	0.62006	0.74399	0.32211	0.58839	0.36586	0.83485	0.55976	0.42077	0.77908			0.43655	0.7675	0.45748	0.31237	0.55315	1.09226	0.51572	0.43276	0.57676	0.72852	0.70389	1.20264			0.43605	0.35603	0.35909	0.65134	0.50902	0.59165	0.53428	0.45241	0.5026	0.54133
-0.75	0.45353	0.65828	0.7739	0.32384	0.60033	0.34618	0.74247	0.45036	0.43569	0.83047			0.41643	0.76383	0.53385	0.31441	0.51886	1.06909	0.48918	0.4794	0.58267	0.72948	0.76206	1.24359			0.39936	0.36791	0.44799	0.48843	0.43863	0.68874	0.64293	0.44345	0.55899	0.534
-0.5	0.45719	0.6965	0.77311	0.32558	0.61453	0.33029	0.78157	0.5258	0.4423	0.84065			0.40255	0.77201	0.46988	0.28278	0.62462	1.00473	0.44905	0.42112	0.61571	0.71596	0.67486	1.17959			0.48826	0.4133	0.37278	0.52288	0.46133	0.5738	0.53172	0.45627	0.59148	0.52819
-0.25	0.45594	0.66437	0.77232	0.36277	0.59436	0.34418	0.84938	0.5495	0.47841	0.86102			0.39771	0.77306	0.48699	0.51656	0.58072	1.04174	0.49193	0.41868	0.57202	0.72369	0.63735	1.34124			0.43642	0.38909	0.34888	0.53162	0.47639	0.66081	0.61954	0.43817	0.49585	0.58723
0	0.45469	0.63224	0.75613	0.34463	0.60324	0.35807	0.83589	0.52876	0.43467	0.78279			0.42386	0.76529	0.54719	0.31643	0.65447	1.18916	0.47691	0.49015	0.58594	0.72948	0.68678	1.37016			0.36995	0.45103	0.42801	0.5465	0.47095	0.67122	0.6345	0.49931	0.58652	0.57395
0.25	0.49995	0.75638	0.80593	0.38861	0.61066	0.38462	0.81651	0.57617	0.46519	0.77191			0.40496	0.83306	0.55459	0.53937	0.62589	1.16445	0.52906	0.44061	0.60522	0.76137	0.84261	1.32861			0.38381	0.44106	0.4519	0.63274	0.54221	0.6733	0.64558	0.45898	0.59329	0.5209
0.5	0.49837	0.76717	0.85555	0.42871	0.60195	0.36299	0.83139	0.58042	0.47061	0.76103			0.43829	0.78821	0.56274	0.47422	0.53033	1.32766	0.49924	0.49609	0.59412	0.77103	0.82708	1.36733			0.39683	0.45161	0.36846	0.63848	0.52325	0.5815	0.68823	0.38461	0.64343	0.60172
0.75	0.49914	0.74802	0.84091	0.34399	0.54094	0.37232	0.84627	0.58468	0.45451	0.77121			0.41013	0.73324	0.53164	0.36706	0.57342	1.32043	0.60507	0.43571	0.63176	0.73818	0.78523	1.31751			0.39711	0.50931	0.41034	0.65691	0.50357	0.67582	0.69602	0.39947	0.59077	0.58193
1	0.49991	0.74419	0.8648	0.389	0.62744	0.40553	0.8345	0.51418	0.4384	0.71659			0.41141	0.84966	0.66553	0.37923	0.5701	1.17449	0.51221	0.45741	0.69678	0.76523	0.76072	1.25348			0.3962	0.39978	0.36397	0.67971	0.52813	0.63405	0.60463	0.41094	0.5836	0.65122
1.25	0.49693	0.7247	0.86026	0.37378	0.55902	0.38062	0.76531	0.57678	0.45807	0.69669			0.44048	0.77171	0.621	0.40751	0.55964	1.19685	0.47815	0.52419	0.67191	0.75557	0.80251	1.29404			0.42227	0.44994	0.41678	0.66956	0.52177	0.61583	0.64223	0.41117	0.56382	0.64493
1.5	0.49396	0.7052	0.85572	0.35856	0.61356	0.38164	0.80302	0.52208	0.41857	0.83649			0.42124	0.74165	0.53567	0.43054	0.69699	1.1898	0.57705	0.59908	0.62903	0.73238	0.77821	1.24915			0.41887	0.44202	0.44248	0.68027	0.50801	0.62506	0.57861	0.39174	0.57974	0.51171
1.75	0.48432	0.74802	0.83109	0.3835	0.58629	0.38267	0.7788	0.49655	0.46909	0.81727			0.43428	0.94553	0.63402	0.32366	0.50516	1.32102	0.50227	0.5067	0.6269	0.77489	0.7606	1.31448			0.39634	0.4056	0.35668	0.64859	0.5194	0.60518	0.59983	0.39934	0.65527	0.64724
2	0.47469	0.79084	0.80927	0.40077	0.65165	0.37611	0.87014	0.52451	0.44603	0.79806			0.4554	0.80252	0.53466	0.41755	0.53421	1.20717	0.53084	0.57208	0.60587	0.75364	0.83702	1.35509			0.44441	0.41623	0.45306	0.65352	0.49577	0.5926	0.64468	0.38983	0.60868	0.65674
2.25	0.48354	0.83157	0.84429	0.3844	0.67198	0.39118	0.74489	0.47528	0.45112	0.82862			0.41276	0.76157	0.54231	0.31738	0.65383	1.1971	0.57007	0.50576	0.61451	0.7633	0.7236	1.31845			0.43337	0.45422	0.40333	0.60062	0.50281	0.59557	0.6941	0.43093	0.53704	0.49783
2.5	0.49239	0.8723	0.81437	0.39762	0.56644	0.3798	0.80025	0.61628	0.43891	0.85917			0.46666	0.81858	0.58365	0.4248	0.57026	1.24696	0.53247	0.57844	0.63894	0.79518	0.83066	1.2709			0.44097	0.49168	0.40227	0.63918	0.5262	0.58162	0.77192	0.41355	0.66409	0.62769
2.75	0.47456	0.82095	0.79607	0.38635	0.58032	0.36278	0.81444	0.51904	0.4267	0.83371			0.39307	0.79102	0.54658	0.41244	0.58664	1.20176	0.49155	0.44605	0.62127	0.74398	0.77161	1.34933			0.42703	0.39063	0.45841	0.66679	0.52145	0.63752	0.78293	0.46468	0.61846	0.62291
3	0.45673	0.7696	0.84914	0.36337	0.53513	0.37549	0.7788	0.55672	0.41958	0.85084			0.59031	0.85078	0.52085	0.50348	0.6551	1.27471	0.48562	0.44335	0.64907	0.73431	0.88125	1.32693			0.45766	0.43213	0.41963	0.70118	0.48823	0.63454	0.58857	0.44568	0.66472	0.57438
3.25	0.48816	0.75098	0.82261	0.35398	0.62906	0.38431	0.86668	0.54761	0.43162	0.86796			0.47281	0.79476	0.59852	0.49321	0.64675	1.17632	0.53217	0.47668	0.63487	0.77489	0.77841	1.36942			0.50414	0.4305	0.42271	0.72274	0.47066	0.64372	0.81792	0.49293	0.59434	0.61567
3.5	0.51959	0.73236	0.81675	0.34459	0.5821	0.37027	0.76842	0.60352	0.42111	0.85917			0.55392	0.78161	0.50293	0.51889	0.57018	1.1971	0.48967	0.48419	0.598	0.75847	0.77944	1.35299			0.44093	0.40658	0.40147	0.78627	0.46605	0.5944	0.75111	0.50201	0.56797	0.60508
3.75	0.50694	0.76299	0.80733	0.40783	0.60324	0.35622	0.84869	0.57556	0.44162	0.85037			0.42491	--	0.57612	0.46875	0.64675	1.19094	0.51086	0.49618	0.64095	0.78455	0.81936	1.30402			0.39789	0.47353	0.3634	0.68583	0.52141	0.60956	0.80965	0.44447	0.59886	0.67852
4	0.49429	0.79362	0.82616	0.41685	0.61356	0.37201	0.72137	0.51782	0.39805	0.84806			0.44488	0.89289	0.58228	0.47404	0.58521	1.1247	0.47468	0.5287	0.62849	0.74011	0.88966	1.34573			0.45852	0.44767	0.43042	0.68423	0.45972	0.60512	0.68748	0.48125	0.58783	0.62441
4.25	0.50993	0.78161	0.8383	0.37028	0.6368	0.38041	0.79402	0.52208	0.40433	0.93092			0.45234	0.78252	0.51846	0.43585	0.57389	1.20003	0.48828	0.57248	0.60059	0.73528	0.7671	1.34304			0.42787	0.43248	0.40264	0.74949	0.50385	0.62167	0.75627	0.43963	0.55457	0.57182
4.5	0.52558	0.7696	0.81508	0.36097	0.62744	0.38246	0.83658	0.59501	0.43043	0.9249			0.4329	0.74241	0.60919	0.44442	0.58588	1.23687	0.51189	0.50582	0.68406	0.75654	0.83827	1.30245			0.43341	0.42245	0.45868	0.72712	0.51387	0.68929	0.74829	0.48858	0.64437	0.64182
4.75	0.52985	0.78579	0.83119	0.37689	0.63583	0.36914	0.8172	0.58529	0.45654	0.94157			0.40527	0.80401	0.58105	0.48665	0.62402	1.14339	0.48089	0.63259	0.67931	0.75654	0.88334	1.35921			0.49361	0.53706	0.42674	0.71741	0.50095	0.74081	0.63615	0.44831	0.65539	0.58911
5	0.53411	0.80198	0.85608	0.37351	0.68877	0.37826	0.79783	0.57556	0.45213	0.99897			0.39774	0.80237	0.56531	0.43412	0.65503	1.12003	0.48727	0.46999	0.61062	0.75847	0.75669	1.27016			0.45911	0.45887	0.37842	0.75294	0.49519	0.69326	0.64065	0.41784	0.56967	0.57138
5.25	0.52021	0.77187	0.84525	0.37013	0.6268	0.36227	0.74282	0.62054	0.45569	0.91981			0.40354	0.86907	0.60078	0.40786	0.55022	1.12428	0.51866	0.52711	0.68953	0.80581	0.84463	1.37486			0.43175	0.43833	0.39403	0.77883	0.55358	0.56917	0.67291	0.54032	0.6485	0.69985
5.5	0.50631	0.74176	0.83443	0.38275	0.65778	0.37734	0.80821	0.5944	0.46027	1.10544			0.43724	0.96191	0.67329	0.32679	0.64372	1.13901	0.47829	0.45861	0.62691	0.74011	0.79021	1.36439			0.41915	0.39702	0.43653	0.70404	0.4492	0.74771	0.8508	0.45906	0.6604	0.64313
5.75	0.50814	0.775	0.84112	0.38215	0.67037	0.39241	0.85699	0.71049	0.44077	1.00823			0.40405	0.80934	0.60481	0.33545	0.63444	1.30366	0.47494	0.57934	0.65018	0.76137	0.78754	1.35226			0.43613	0.47738	0.42586	0.77047	0.63261	0.5757	0.61719	0.55805	0.61569	0.65347
6	0.50998	0.80824	0.83179	0.36968	0.63099	0.35766	0.85699	0.68861	0.45162	0.98832			0.49826	0.82921	0.57024	0.33157	0.68628	1.2739	0.51353	0.57369	0.65606	0.76523	0.75069	1.38831			0.4328	0.41566	0.40113	0.74511	0.53281	0.61388	0.64813	0.43226	0.60859	0.62479
6.25	0.49308	0.79362	0.84341	0.42346	0.56128	0.36248	0.86218	0.64531	0.42976	1.02813			0.42509	0.79547	0.64463	0.41372	0.62531	1.24132	0.50075	0.54687	0.71571	0.7546	0.80145	1.28067			0.45297	0.44463	0.47224	0.79593	0.54349	0.61711	0.81958	0.50777	0.5813	0.5599
6.5	0.47618	0.779	0.88159	0.38125	0.59355	0.38103	0.8544	0.66261	0.43882	1.09757			0.44476	0.80366	0.5056	0.35006	0.71095	1.3518	0.47788	0.58406	0.62363	0.79518	0.96159	1.31188			0.47524	0.46342	0.44775	0.74126	0.54647	0.6174	0.62667	0.40332	0.61109	0.56733
6.75	0.48591	0.76142	0.81578	0.37043	0.57967	0.36001	0.84661	0.6799	0.44789	0.99897			0.43226	0.77925	0.57054	0.39283	0.55974	1.3507	0.47291	0.47222	0.66261	0.78745	0.79706	1.36843			0.46558	0.44884	0.41206	0.7292	0.5325	0.69346	0.8049	0.43042	0.53355	0.51866
7	0.49564	0.74384	0.80082	0.38523	0.59097	0.36709	0.81997	0.5646	0.43857	1.11146			0.42693	0.80473	0.60524	0.42242	0.77104	1.18783	0.49274	0.52353	0.62435	0.99947	1.03535	1.33743			0.40853	0.46182	0.46269	0.68382	0.45677	0.65387	0.62558	0.55097	0.60415	0.61759
7.25	0.4948	0.79223	0.82326	0.40002	0.60388	0.34238	0.8345	0.59258	0.43009	1.09248			0.40906	0.87794	0.50768	0.30442	0.72165	1.29557	0.52023	0.52717	0.74505	0.80967	0.79512	1.32452			0.44015	0.52646	0.3954	0.81745	0.55938	0.59452	0.66981	0.54233	0.67971	0.672
7.5	0.49396	0.84062	0.84569	0.37268	0.59743	0.36734	0.89886	0.55242	0.43704	1.09803			0.4464	0.79069	0.55296	0.33741	0.72519	1.27288	0.49181	0.56736	0.65891	0.79132	0.78566	1.38893			0.40204	0.40249	0.43719	0.79106	0.50273	0.73688	0.75566	0.47689	0.71765	0.57487
7.75	0.50481	0.81538	0.84587	0.36232	0.53998	0.39231	0.92757	0.71717	0.44027	1.07072			0.4341	0.79163	0.63169	0.33171	0.60363	1.18354	0.5481	0.4773	0.68162	0.75557	0.92133	1.30236			0.39911	0.42504	0.38137	0.70141	0.5878	0.71691	0.83206	0.42167	0.66587	0.51638
8	0.51566	0.79014	0.87719	0.39476	0.64035	0.3635	0.77776	0.57678	0.44552	1.16978			0.50184	0.86447	0.65368	0.34523	0.62463	1.1629	0.52859	0.63603	0.65674	0.77586	0.83462	1.37043			0.51278	0.42484	0.38983	0.84206	0.51823	0.59028	0.80357	0.55255	0.58196	0.68776
8.25	0.50968	0.79676	0.86135	0.39146	0.57774	0.36083	0.79679	0.61932	0.47909	1.08183			0.41606	0.82944	0.63596	0.34531	0.70575	1.1694	0.53506	0.57666	0.64252	0.80291	0.78951	1.36539			0.41519	0.42798	0.40799	0.70291	0.57439	0.60641	0.76106	0.46485	0.58572	0.62187
8.5	0.50369	0.80337	0.8918	0.3829	0.6084	0.37939	0.84748	0.60048	0.47841	1.05915			0.41937	0.7471	0.49967	0.47932	0.65214	1.07936	0.54163	0.58414	0.69616	0.80967	0.85145	1.34416			0.49944	0.46678	0.43857	0.73163	0.59581	0.62367	0.85291	0.52327	0.61214	0.48892
8.75	0.4961	0.78214	0.84728	0.38718	0.64197	0.34751	0.89816	0.58164	0.47773	1.07998			0.46213	0.77865	0.56818	0.46751	0.53511	1.28679	0.61641	0.65829	0.63493	0.79228	0.83111	1.45348			0.41155	0.52804	0.39881	0.79596	0.51734	0.56057	0.71616	0.53201	0.58103	0.62148
9	0.48852	0.7609	0.88353	0.38973	0.61034	0.38585	0.78814	0.62783	0.46688	1.09572			0.42088	0.82575	0.53991	0.36337	0.63589	1.23861	0.52948	0.53302	0.71414	0.81354	0.78075	1.34292			0.49594	0.47445	0.42112	0.74707	0.52115	0.65611	0.83777	0.51838	0.57653	0.48905
9.25	0.50179	0.77378	0.85775	0.40077	0.59646	0.37611	0.81617	0.65992	0.42819	1.11146			0.44108	0.8645	0.59318	0.38348	0.53025	1.36717	0.5216	0.61919	0.62246	0.79325	0.88751	1.3106			0.41417	0.41554	0.44356	0.70376	0.53378	0.60177	0.75382	0.41686	0.58711	0.66162
9.5	0.51506	0.78666	0.83197	0.37869	0.6034	0.37949	0.76634	0.62838	0.46722	1.0397			0.62266	0.8906	0.53178	0.36319	0.63047	1.47409	0.55997	0.70698	0.6713	0.78455	0.98689	1.34673			0.4157	0.39716	0.38733	0.72438	0.53224	0.5721	0.75328	0.52274	0.6552	0.61013
9.75	0.50244	0.75307	0.85572	0.37764	0.6226	0.38287	0.78572	0.59683	0.42653	1.02304			0.4465	0.81487	0.58594	0.37046	0.5406	1.43469	0.5779	0.66598	0.69379	0.74398	0.86358	1.48873			0.51074	0.46026	0.42849	0.73032	0.53726	0.60229	0.73823	0.54084	0.70264	0.50944
10	0.48982	0.71948	0.86047	0.41444	0.55418	0.38431	0.81963	0.64789	0.45332	1.10498			0.43917	0.76241	0.60396	0.51807	0.59404	1.24319	0.55125	0.52215	0.65101	0.7517	0.77751	1.34147			0.56152	0.45686	0.4495	0.82186	0.48868	0.57861	0.80591	0.56647	0.56355	0.67772
10.25	0.50412	0.75011	0.88617	0.40167	0.70071	0.37713	0.77949	0.62654	0.44874	1.04804			0.49484	0.79569	0.51942	0.38398	0.52803	1.37983	0.62779	0.62543	0.64598	0.80967	0.99609	1.38454			0.48628	0.50801	0.39404	0.77574	0.53213	0.57407	0.70046	0.55329	0.56256	0.62065
10.5	0.51842	0.78074	0.8925	0.3862	0.59355	0.38277	0.78555	0.61682	0.45323	1.06609			0.516	0.81325	0.55705	0.39148	0.61035	1.17839	0.53327	0.68019	0.68973	0.82996	0.78503	1.36567			0.41349	0.47214	0.44723	0.71843	0.64341	0.61816	0.81606	0.48847	0.62961	0.66284
10.75	0.51029	0.75951	0.94652	0.37479	0.6226	0.34566	0.7916	0.60709	0.45773	1.09132			0.54576	0.81095	0.61379	0.33816	0.70034	1.3599	0.49216	0.60109	0.6326	0.78842	0.85151	1.33263			0.41088	0.5958	0.39593	0.6806	0.46805	0.62742	0.76436	0.5245	0.64638	0.62962
11	0.50215	0.73827	0.88141	0.39101	0.59775	0.36442	0.87706	0.60618	0.44739	1.11655			0.4211	0.84385	0.60209	0.32391	0.53436	1.27994	0.50588	0.64364	0.68529	0.83479	0.84444	1.32138			0.39988	0.46192	0.40481	0.716	0.53602	0.54624	0.71175	0.54641	0.64681	0.54017
11.25	0.51776	0.70242	0.85264	0.40723	0.58323	0.36606	0.81686	0.60527	0.42348	1.11747			0.49491	0.91234	0.56284	0.36589	0.52232	1.22785	0.49892	0.61781	0.69186	0.76233	0.83406	1.42157			0.45284	0.47203	0.44965	0.71557	0.46476	0.64389	0.74468	0.58751	0.61563	0.62942
11.5	0.53337	0.66656	0.82387	0.35676	0.59049	0.36427	0.82793	0.58407	0.44976	1.1184			0.48421	0.80081	0.53293	0.4314	0.60322	1.28244	0.51758	0.63727	0.65515	0.86088	0.77751	1.4727			0.44968	0.39461	0.37485	0.7184	0.6181	0.63961	0.88049	0.58234	0.65964	0.64572
11.75	0.51776	0.73113	0.89074	0.38275	0.67812	0.36248	0.94037	0.66004	0.46586	1.12395			0.49632	0.80036	0.62871	0.34191	0.59002	1.40311	0.51794	0.53629	0.63638	0.81064	0.86626	1.31004			0.51635	0.49238	0.42983	0.68297	0.46809	0.61408	0.79236	0.57843	0.69857	0.67844
12	0.51338	0.6683	0.8552	0.40408	0.61389	0.36412	0.85388	0.65992	0.47722	1.08183			0.46018	0.86786	0.57797	0.39252	0.56442	1.40261	0.52325	0.67149	0.64246	0.83383	0.77587	1.35641			0.41436	0.43945	0.4193	0.73141	0.56233	0.6464	0.73169	0.43501	0.66436	0.62248
12.25	0.50198	0.75533	0.89637	0.37929	0.59355	0.35725	0.79852	0.70745	0.48248	1.06424			0.4697	0.78725	0.69357	0.37855	0.55142	1.27794	0.53239	0.55585	0.64764	0.82223	0.74727	1.32445			0.46087	0.41053	0.41712	0.70001	0.58389	0.5973	0.84835	0.53	0.64796	0.64629
12.5	0.49058	0.71495	0.86646	0.40453	0.64584	0.3674	0.92377	0.67366	0.47171	1.17858			0.51603	0.83868	0.62477	0.40596	0.62334	1.37927	0.53789	0.70015	0.65122	0.85122	0.76766	1.36398			0.39459	0.41985	0.41108	0.75631	0.54238	0.56696	0.8337	0.48419	0.56115	0.68811
12.75	0.51094	0.73967	0.85344	0.40843	0.7446	0.39466	0.81963	0.63986	0.46095	1.08738			0.46054	0.78956	0.55119	0.42484	0.57525	1.30854	0.51923	0.57421	0.65269	0.80967	0.90236	1.36741			0.42442	0.41166	0.37326	0.78436	0.62388	0.56568	0.72888	0.46323	0.60379	0.62168
13	0.53131	0.76438	0.88194	0.38365	0.67683	0.39138	0.83416	0.66004	0.43603	1.00776			0.48308	0.83518	0.53822	0.3307	0.63037	1.43151	0.50943	0.65294	0.67516	0.84639	0.85849	1.3861			0.40472	0.4436	0.47276	0.71304	0.4827	0.59262	0.82672	0.45381	0.64639	0.64709
13.25	0.52841	0.78874	0.86549	0.35886	0.5729	0.38687	0.80163	0.6854	0.47383	1.02258			0.47626	0.92021	0.59377	0.57441	0.60389	1.32063	0.59927	0.55632	0.69645	0.85122	0.77684	1.3242			0.457	0.54744	0.44184	0.77738	0.52132	0.63026	0.86686	0.50014	0.62241	0.66118
13.5	0.5255	0.68571	0.84904	0.4164	0.62486	0.39364	0.88432	0.57009	0.44518	1.04665			0.47563	0.81577	0.51337	0.3294	0.59949	1.35561	0.5246	0.60675	0.63954	0.85315	0.76842	1.35359			0.59341	0.39406	0.43918	0.81567	0.5206	0.62335	0.83165	0.57512	0.6368	0.49464
13.75	0.51821	0.71356	0.91995	0.41775	0.63067	0.4004	0.87118	0.58468	0.49367	1.07627			0.47748	0.83014	0.66032	0.30814	0.74563	1.22007	0.52895	0.53269	0.6543	0.7662	0.76682	1.39195			0.59103	0.42564	0.37802	0.76864	0.47876	0.64498	0.74365	0.4481	0.6889	0.58734
14	0.51091	0.74141	0.83901	0.42075	0.62664	0.40194	0.88315	0.60595	0.46078	0.99388			0.54305	0.87078	0.54587	0.34208	0.58577	1.39463	0.67167	0.64838	0.65867	0.80291	0.83516	1.42884			0.46197	0.39788	0.42149	0.80896	0.55294	0.64159	0.7836	0.45431	0.57124	0.56458
14.25	0.51016	0.73514	0.91063	0.39822	0.6226	0.39446	0.79748	0.63199	0.47722	1.08183			0.55908	0.80388	0.62386	0.36485	0.66234	1.34621	0.53218	0.70822	0.64278	0.82127	0.79726	1.36191			0.50321	0.43721	0.42534	0.79133	0.57425	0.65132	0.80388	0.44868	0.63052	0.51968
14.5	0.50941	0.72887	0.88476	0.40167	0.59258	0.38728	0.81236	0.61259	0.46324	1.0073			0.55287	0.7815	0.55653	0.42973	0.57713	1.41909	0.55536	0.54702	0.64354	0.82416	0.81399	1.41043			0.41269	0.46425	0.4212	0.65177	0.53129	0.65428	0.73287	0.53665	0.598	0.5157
14.75	0.49513	0.75829	0.924	0.41324	0.58	0.42121	0.82724	0.59319	0.44925	1.0809			0.48938	0.83615	0.61416	0.46955	0.62649	1.28107	0.55123	0.52945	0.66675	0.83866	0.85905	1.36728			0.53713	0.47091	0.40937	0.72704	0.6185	0.58752	0.67941	0.45876	0.57029	0.5804
15	0.48085	0.78771	0.95743	0.41384	0.6339	0.38718	0.90439	0.56645	0.47841	1.07257			0.56231	0.87442	0.55762	0.38978	0.6493	1.37675	0.54642	0.66873	0.67293	0.85025	0.7959	1.50233			0.42593	0.42071	0.40342	0.69993	0.51276	0.58799	0.77485	0.5326	0.68237	0.54989
15.25	0.49916	0.78979	0.91749	0.41444	0.68748	0.39097	0.8819	0.64898	0.49197	1.04526			0.45238	0.87632	0.61005	0.42578	0.56303	1.35892	0.54728	0.56271	0.71578	0.81644	0.85667	1.40227			0.54969	0.48493	0.36366	0.75955	0.54024	0.58323	0.7684	0.45331	0.63737	0.63805
15.5	0.49953	0.79188	0.87754	0.4188	0.66069	0.39477	0.81444	0.68435	0.46722	1.10451			0.47642	0.85731	0.66472	0.41081	0.80646	1.29754	0.52964	0.5804	0.71249	0.84059	0.77414	1.46839			0.43448	0.4697	0.45189	0.80296	0.5179	0.58662	0.74448	0.54383	0.7582	0.5454
15.75	0.51926	0.78562	0.91925	0.37449	0.65778	0.41158	0.85492	0.60656	0.47485	1.06239			0.52991	0.78871	0.59229	0.31919	0.56678	1.35319	0.52044	0.71933	0.6501	0.82223	0.80388	1.49705			0.45353	0.44525	0.40852	0.69317	0.63451	0.58275	0.75289	0.41199	0.58806	0.69764
16	0.48471	0.77935	0.9013	0.39446	0.72104	0.38308	0.88813	0.60221	0.4445	1.10729			0.44444	0.77775	0.53497	0.48999	0.65042	1.17335	0.538	0.61413	0.65349	0.80774	0.82808	1.43846			0.4724	0.49731	0.44349	0.75277	0.51558	0.68336	0.58781	0.46581	0.55933	0.54966
16.25	0.46357	0.78904	0.93069	0.40738	0.68199	0.41383	0.85319	0.57374	0.46264	1.11284			0.49448	0.81168	0.56347	0.47147	0.66018	1.46686	0.60167	0.63651	0.70672	0.81161	0.91219	1.35121			0.49497	0.42338	0.41914	0.71847	0.503	0.57411	0.70107	0.52305	0.73225	0.65081
16.5	0.53524	0.79872	0.93157	0.41024	0.65714	0.40512	0.86633	0.61081	0.45332	1.05267			0.5481	0.76573	0.60238	0.42811	0.76849	1.19144	0.49316	0.57318	0.65171	0.77972	0.78198	1.44135			0.46167	0.48771	0.42674	0.72782	0.59371	0.59405	0.7959	0.41748	0.6459	0.56531
16.75	0.52854	0.78492	0.92347	0.3814	0.66956	0.40584	0.87948	0.64789	0.444	1.01841			0.52272	0.8066	0.62435	0.37858	0.54412	1.42172	0.54777	0.66573	0.63183	0.8174	0.82719	1.36478			0.46718	0.43868	0.43554	0.84283	0.522	0.60165	0.71218	0.42172	0.57267	0.59
17	0.5012	0.77112	0.90992	0.3877	0.60227	0.38123	0.79748	0.64718	0.49146	1.06609			0.44369	0.82943	0.52712	0.36559	0.54817	1.27902	0.49518	0.73613	0.69145	0.85122	0.79806	1.50515			0.45983	0.48046	0.47399	0.73926	0.64629	0.56791	0.72496	0.43296	0.58324	0.52807
17.25	0.52838	0.77686	0.90948	0.39401	0.62034	0.38395	0.82585	0.59557	0.45739	1.06146			0.48817	0.81794	0.52329	0.31024	0.64755	1.2541	0.6162	0.65039	0.64638	0.85025	0.85548	1.37331			0.40271	0.40527	0.39908	0.7276	0.55631	0.67057	0.77496	0.47549	0.55995	0.49528
17.5	0.53323	0.79191	0.90904	0.3847	0.62873	0.38667	0.92515	0.63148	0.46027	1.07211			0.4807	0.98958	0.55919	0.36722	0.6518	1.28152	0.52023	0.65438	0.63676	0.8232	0.8366	1.39417			0.50147	0.4437	0.48546	0.84131	0.53867	0.56905	0.61781	0.57487	0.65378	0.59163
17.75	0.53219	0.78793	0.94318	0.41039	0.63713	0.40655	0.83001	0.62905	0.43993	1.03322			0.55136	0.76177	0.51215	0.45031	0.58761	1.28528	0.60119	0.75753	0.67102	0.98483	0.98913	1.44778			0.46479	0.44137	0.42829	0.70817	0.51949	0.61407	0.78228	0.53022	0.75089	0.59639
18	0.52163	0.7885	0.94863	0.41564	0.63519	0.41342	0.86045	0.68968	0.49248	1.03045			0.62948	0.80804	0.54069	0.52677	0.63283	1.24584	0.60587	0.73042	0.68349	0.83383	0.86365	1.45778			0.41718	0.49256	0.42016	0.83668	0.59396	0.57386	0.69929	0.45045	0.61221	0.54306
18.25	0.51138	0.77519	0.94388	0.40167	0.63228	0.41691	0.89159	0.62297	0.48536	1.0573			0.55359	0.78168	0.52364	0.34034	0.8043	1.29602	0.52125	0.68468	0.67454	0.80001	0.76466	1.32776			0.46121	0.40511	0.3969	0.77351	0.61834	0.58414	0.74792	0.46001	0.60106	0.6073
18.5	0.4997	0.8029	0.9474	0.42751	0.58258	0.4001	0.77707	0.55915	0.47824	1.1221			0.47006	0.82553	0.53054	0.37452	0.66406	1.22908	0.52441	0.65837	0.6578	0.77682	0.82149	1.43745			0.47346	0.43488	0.4529	0.75541	0.50903	0.56872	0.74718	0.39805	0.58248	0.60764
18.75	0.5063	0.80432	0.92875	0.39206	0.57257	0.42183	0.88363	0.60709	0.4996	1.09062			0.47902	0.87545	0.54902	0.38809	0.65109	1.30854	0.56357	0.60306	0.67261	0.79905	0.75533	1.39616			0.44922	0.41243	0.42753	0.72392	0.51641	0.57495	0.77127	0.48596	0.66818	0.62368
19	0.53435	0.81661	0.91414	0.41181	0.64423	0.39559	0.78537	0.66794	0.47163	1.08646			0.4527	0.86357	0.57505	0.3136	0.67699	1.2978	0.54558	0.62249	0.6832	0.81644	0.94057	1.54565			0.44492	0.59997	0.40875	0.78512	0.54228	0.52308	0.63814	0.51591	0.62014	0.62471
19.25	0.4911	0.75187	0.92145	0.43157	0.61247	0.41024	0.81651	0.57982	0.46044	0.98601			0.45548	0.80706	0.5988	0.35822	0.68839	1.36737	0.6234	0.65879	0.70108	0.81933	0.93952	1.49328			0.45183	0.41791	0.48921	0.74588	0.64286	0.74882	0.63479	0.48258	0.6975	0.54354
19.5	0.50977	0.76849	0.90262	0.41174	0.62835	0.4249	0.92965	0.63391	0.45298	0.99758			0.56752	0.85836	0.67083	0.37537	0.61561	1.21955	0.54348	0.52589	0.66698	0.86571	0.79443	1.39394			0.46803	0.42306	0.39561	0.66112	0.54991	0.64077	0.66655	0.44933	0.6194	0.60431
19.75	0.50897	0.79322	0.87649	0.39957	0.60743	0.42624	0.79748	0.57612	0.51418	1.06933			0.5864	0.77451	0.57944	0.3009	0.62488	1.28611	0.52348	0.68803	0.67892	0.83672	0.84114	1.41169			0.42342	0.40111	0.41751	0.78344	0.6003	0.70042	0.60646	0.48733	0.61097	0.58328
20	0.49319	0.79455	0.92875	0.41369	0.56515	0.43977	0.76462	0.52512	0.50469	1.13506			0.47307	0.79776	0.79017	0.3672	0.66274	1.21985	0.56595	0.76458	0.69546	0.75364	0.78596	1.42085			0.57172	0.43111	0.44479	0.68604	0.53488	0.54045	0.61386	0.56439	0.69547	0.63916
20.25	0.5087	0.80669	0.93104	0.39056	0.64423	0.39097	0.83381	0.61682	0.50248	1.10081			0.54362	0.76053	0.61897	0.34604	0.66952	1.35918	0.64453	0.63912	0.64281	0.84639	0.80603	1.49246			0.4329	0.40053	0.37171	0.72232	0.51681	0.61035	0.73637	0.45596	0.63591	0.61543
20.5	0.49392	0.82091	0.92417	0.3865	0.6552	0.40532	0.88979	0.61169	0.50028	1.07257			0.47014	0.76085	0.50567	0.51676	0.63558	1.28452	0.63185	0.71795	0.72329	0.85411	0.84604	1.41216			0.42376	0.4659	0.45338	0.75044	0.66842	0.65132	0.7555	0.50793	0.65666	0.58167
20.75	0.52674	0.78922	0.93157	0.44298	0.68231	0.40625	0.94577	0.60656	0.49011	0.96425			0.52594	0.77406	0.61254	0.4016	0.69655	1.34549	0.56963	0.65382	0.65084	0.86281	0.81687	1.4161			0.52626	0.55468	0.43313	0.73444	0.64736	0.6027	0.72136	0.521	0.61689	0.66683
21	0.52465	0.78037	0.90306	0.43728	0.60001	0.41127	0.79437	0.65443	0.47909	1.08785			0.56651	0.78744	0.55842	0.39868	0.66342	1.28694	0.53777	0.59875	0.66838	0.82996	0.94897	1.43567			0.418	0.45061	0.40107	0.68858	0.62855	0.71547	0.67888	0.45221	0.74531	0.6284
21.25	0.51401	0.77802	0.91731	0.43157	0.59226	0.4043	0.86426	0.69286	0.46553	1.12349			0.43457	0.82102	0.51256	0.46178	0.66369	1.37499	0.53151	0.66394	0.75815	0.88793	0.79096	1.51389			0.48921	0.52412	0.41698	0.76189	0.50185	0.76858	0.72975	0.48231	0.60687	0.68513
21.5	0.5312	0.79182	0.96377	0.43577	0.59614	0.39733	0.86841	0.55611	0.48163	1.07627			0.44041	0.79685	0.62729	0.5666	0.60929	1.33462	0.5328	0.55584	0.66947	0.86281	0.88997	1.38038			0.43873	0.49993	0.38507	0.7337	0.51398	0.76971	0.79472	0.46213	0.62708	0.58406
21.75	0.52823	0.78419	0.95849	0.41685	0.67327	0.42101	0.90647	0.56219	0.45807	1.07766			0.49596	0.80353	0.62216	0.44059	0.60402	1.3772	0.66589	0.57668	0.66377	0.84349	0.83011	1.62752			0.41492	0.51022	0.38916	0.74618	0.56503	0.71985	0.78063	0.53503	0.58127	0.59821
22	0.52798	0.78248	0.96905	0.40798	0.66004	0.40358	0.95283	0.64606	0.51825	1.05868			0.6429	0.86961	0.53379	0.45643	0.65821	1.27639	0.60463	0.54874	0.69555	0.81064	0.87417	1.57741			0.44815	0.45673	0.42545	0.66657	0.66025	0.57395	0.74086	0.42403	0.71693	0.51173
22.25	0.49375	0.79084	0.93016	0.43022	0.66908	0.41937	0.88173	0.61507	0.51876	1.09294			0.49886	0.79803	0.57237	0.3971	0.60178	1.205	0.53541	0.64582	0.64264	0.83576	0.78913	1.41936			0.43756	0.44002	0.41123	0.73827	0.60508	0.69478	0.73193	0.42455	0.74557	0.64665
22.5	0.50272	0.773	0.98629	0.39747	0.59194	0.42039	0.81063	0.58407	0.51927	1.08924			0.45323	0.86426	0.54399	0.38953	0.65875	1.46433	0.68326	0.59277	0.72085	0.81933	0.76985	1.57388			0.50832	0.44104	0.46031	0.73631	0.50537	0.66159	0.62988	0.56413	0.64303	0.59619
22.75	0.52193	0.73201	0.92206	0.36863	0.60808	0.41681	0.82995	0.6326	0.5274	0.96008			0.42567	0.82897	0.61679	0.49794	0.63018	1.33972	0.58675	0.65746	0.72469	0.81933	0.89188	1.62546			0.50647	0.40183	0.38585	0.75253	0.52356	0.64966	0.71758	0.42922	0.67883	0.62373
23	0.49818	0.72748	0.9533	0.38132	0.59259	0.44623	0.80302	0.57252	0.51215	1.03739			0.48157	0.85232	0.65752	0.37397	0.6232	1.40351	0.52022	0.56295	0.73065	0.80581	0.79451	1.5203			0.47011	0.50005	0.42877	0.84299	0.55131	0.70404	0.65508	0.42343	0.63085	0.54961
23.25	0.49697	0.73785	0.98453	0.34985	0.64003	0.43659	0.87498	0.55976	0.50977	0.97536			0.4125	0.79884	0.61076	0.32812	0.74447	1.40382	0.61314	0.78659	0.70284	0.80774	0.76466	1.57317			0.45619	0.42872	0.38308	0.86836	0.58952	0.61979	0.70329	0.45317	0.60811	0.61019
23.5	0.50875	0.77656	0.9511	0.41279	0.68748	0.42695	0.88467	0.61074	0.52198	0.98554			0.47165	0.8195	0.63954	0.38451	0.70893	1.32595	0.54959	0.6576	0.71207	0.85701	0.91691	1.54641			0.43476	0.41812	0.38927	0.75109	0.63196	0.71284	0.63742	0.45205	0.61875	0.64425
23.75	0.49515	0.72731	0.92998	0.42631	0.61324	0.45873	0.80682	0.67086	0.51655	1.07951			0.43507	0.77017	0.64386	0.32257	0.63451	1.27085	0.56992	0.61382	0.67031	0.829	0.77575	1.47962			0.44826	0.44213	0.4744	0.78118	0.57968	0.63027	0.66977	0.49364	0.56787	0.62397
24	0.4999	0.77551	0.94001	0.43923	0.64326	0.45955	0.84169	0.5628	0.53537	1.17812			0.4598	0.80107	0.53679	0.35285	0.64309	1.2967	0.57677	0.54271	0.66806	0.76137	0.8497	1.56598			0.47943	0.47628	0.43706	0.80142	0.54283	0.67175	0.6872	0.43141	0.56306	0.57192
24.25	0.51267	0.69885	0.98348	0.4209	0.62551	0.43731	0.81699	0.57678	0.51198	1.18367			0.46265	0.8006	0.51664	0.34122	0.67559	1.32739	0.59959	0.60575	0.78333	0.80677	0.93428	1.43163			0.4428	0.41253	0.45234	0.70078	0.63416	0.60761	0.62893	0.57448	0.71664	0.59269
24.5	0.49939	0.72035	0.99826	0.42015	0.58645	0.43362	0.79229	0.59076	0.48858	1.04619			0.48257	0.81254	0.60149	0.35856	0.65618	1.37946	0.57177	0.59857	0.71077	0.8261	0.87343	1.44346			0.45153	0.44882	0.39075	0.77265	0.57469	0.57362	0.70874	0.53345	0.67434	0.56945
24.75	0.49522	0.77013	0.98559	0.41985	0.60082	0.45207	0.79748	0.67631	0.50316	1.09525			0.48934	0.82964	0.57304	0.46867	0.67421	1.3262	0.57228	0.66954	0.66698	0.79905	0.77627	1.39482			0.54507	0.45945	0.4519	0.71301	0.55281	0.71494	0.69704	0.49977	0.75641	0.58803
25	0.48105	0.73479	0.97652	0.41955	0.61518	0.45115	0.8345	0.55429	0.49468	1.11423			0.40665	0.92236	0.55288	0.47052	0.65752	1.49067	0.52755	0.64701	0.6531	0.76233	0.85496	1.434			0.43371	0.43698	0.38764	0.69576	0.57129	0.67443	0.69667	0.48378	0.68366	0.57433
25.25	0.50153	0.76987	0.96746	0.38064	0.61776	0.43044	0.9511	0.68314	0.49129	1.00637			0.42678	0.90745	0.57331	0.37035	0.67261	1.33365	0.58826	0.61221	0.67848	0.85508	0.77516	1.57299			0.43844	0.49601	0.38911	0.73538	0.50295	0.6391	0.72356	0.50143	0.69509	0.53106
25.5	0.50723	0.76734	0.98031	0.40588	0.62034	0.40973	0.87083	0.55915	0.48383	1.03646			0.49701	0.8897	0.53422	0.41674	0.62779	1.33196	0.56229	0.68321	0.69256	0.81064	0.83101	1.46248			0.43215	0.45091	0.46963	0.72559	0.50923	0.56294	0.7	0.5227	0.71444	0.62455
25.75	0.52716	0.79275	0.98084	0.43247	0.67102	0.42265	0.94404	0.65628	0.50503	0.99249			0.57523	0.91233	0.53045	0.4419	0.73898	1.24563	0.56656	0.56436	0.73219	0.7691	0.85554	1.39977			0.50163	0.48506	0.46404	0.71873	0.51671	0.64628	0.74772	0.4909	0.61741	0.56267
26	0.52771	0.79345	0.95761	0.42451	0.67521	0.45053	0.86806	0.73358	0.55012	1.09294			0.50126	0.95649	0.56637	0.55027	0.78431	1.30597	0.54164	0.55575	0.68545	0.87827	0.8555	1.50778			0.47094	0.45285	0.4012	0.77663	0.58153	0.70687	0.7045	0.51664	0.65092	0.67677
26.25	0.50211	0.828	0.92417	0.43968	0.62422	0.4452	0.83035	0.65366	0.53596	1.04202			0.50897	0.92729	0.578	0.46016	0.67743	1.29585	0.55568	0.54182	0.71715	0.80871	0.92191	1.51406			0.421	0.56028	0.40437	0.854	0.58433	0.56613	0.78979	0.59733	0.61763	0.54105
26.5	0.51327	0.76804	0.96676	0.4609	0.67457	0.45002	0.79264	0.57374	0.52181	1.00637			0.49076	0.77676	0.64228	0.41997	0.70758	1.31646	0.54408	0.56958	0.67668	0.84735	0.84297	1.54367			0.44067	0.4157	0.41089	0.79541	0.52578	0.56944	0.66236	0.53583	0.62884	0.56234
26.75	0.46564	0.77021	0.97855	0.44834	0.58258	0.44899	0.80406	0.64059	0.55775	1.0073			0.5385	0.86308	0.54095	0.48209	0.71221	1.32243	0.55823	0.58401	0.69616	0.83672	0.79019	1.5234			0.45716	0.43596	0.44889	0.78701	0.55178	0.62457	0.68854	0.57506	0.67993	0.66611
27	0.48796	0.78631	0.98312	0.43577	0.60517	0.45197	0.92965	0.58164	0.51638	1.08229			0.4293	0.88629	0.59481	0.42747	0.67737	1.29092	0.57219	0.62585	0.74985	0.78552	0.79646	1.49544			0.44881	0.44895	0.38973	0.74902	0.51957	0.63884	0.78096	0.51047	0.64414	0.67812
27.25	0.47951	0.79162	0.9877	0.40483	0.62502	0.44146	0.85824	0.71596	0.55165	1.03461			0.49258	0.89813	0.58726	0.40561	0.72305	1.36963	0.53281	0.58804	0.69661	0.83383	0.81887	1.57678			0.49422	0.41661	0.46861	0.74465	0.56692	0.65278	0.76988	0.5223	0.62723	0.59336
27.5	0.48799	0.75681	0.95391	0.41339	0.64487	0.43095	0.8745	0.60413	0.51876	1.10451			0.5291	0.88193	0.55185	0.56885	0.63309	1.33345	0.53303	0.63925	0.6857	0.81064	0.86263	1.46299			0.44166	0.44616	0.38638	0.77477	0.58548	0.60981	0.73572	0.56832	0.64024	0.64972
27.75	0.50227	0.79388	0.95796	0.38861	0.57709	0.44797	0.8489	0.57428	0.52503	1.05498			0.43989	0.90287	0.60571	0.45536	0.71012	1.34041	0.59203	0.653	0.72056	0.85701	0.87871	1.39053			0.46204	0.50489	0.38844	0.71062	0.51439	0.59248	0.71141	0.50576	0.63233	0.56052
28	0.51054	0.77561	0.96588	0.42691	0.58871	0.42378	0.81091	0.64655	0.52384	1.02859			0.47757	0.92103	0.58574	0.37571	0.68465	1.27878	0.63207	0.60957	0.68217	0.81547	0.83094	1.56951			0.47155	0.50078	0.42759	0.7679	0.57401	0.74759	0.6874	0.55979	0.63956	0.62745
28.25	0.52186	0.77831	0.96359	0.44824	0.62777	0.42572	0.83516	0.62716	0.53079	0.99573			0.47208	0.9005	0.61606	0.44851	0.75939	1.28255	0.58551	0.65965	0.67002	0.79325	0.89015	1.45779			0.48168	0.53322	0.44692	0.73477	0.50359	0.63574	0.64905	0.53623	0.66641	0.66956
28.5	0.52986	0.74167	0.95075	0.4173	0.67231	0.44008	0.85941	0.60777	0.53774	1.00869			0.45766	0.85927	0.62882	0.43942	0.72482	1.28563	0.56133	0.61465	0.77264	0.81644	0.84702	1.49002			0.47248	0.5138	0.43914	0.7126	0.58524	0.73551	0.72055	0.5765	0.61198	0.62526
28.75	0.50076	0.79528	0.96429	0.42819	0.61711	0.4739	0.88104	0.72811	0.53274	0.98508			0.48259	0.89093	0.57436	0.45802	0.75589	1.432	0.54307	0.70709	0.69036	0.8232	0.8616	1.50921			0.50544	0.55136	0.40252	0.82851	0.58116	0.59614	0.67401	0.50197	0.63573	0.63641
29	0.50768	0.85193	0.95462	0.43908	0.65585	0.42183	0.90183	0.59744	0.52774	1.13321			0.475	0.96127	0.53592	0.54157	0.64899	1.30623	0.56138	0.57106	0.69711	0.8232	0.87313	1.44553			0.49437	0.51086	0.39467	0.82217	0.53189	0.67519	0.76868	0.46815	0.63721	0.55455
29.25	0.52557	0.76943	0.94494	0.42811	0.6665	0.43382	0.92418	0.57435	0.53037	0.99851			0.51151	0.87137	0.62821	0.42469	0.67957	1.38988	0.62965	0.67589	0.70612	0.79228	0.91541	1.4875			0.45241	0.40112	0.39459	0.72407	0.61257	0.56249	0.68507	0.49946	0.65518	0.61435
29.5	0.50996	0.71495	1.01005	0.40363	0.64971	0.44582	0.87865	0.64485	0.533	1.01887			0.46625	0.94834	0.58232	0.4863	0.70255	1.50352	0.52336	0.6106	0.73021	0.8203	0.85494	1.54073			0.52343	0.49152	0.38836	0.7038	0.56217	0.62818	0.63464	0.48122	0.6873	0.55426
29.75	0.51435	0.74611	0.93896	0.40783	0.64907	0.44582	0.85409	0.60707	0.49638	1.04665			0.45514	0.93501	0.61905	0.48855	0.70195	1.35962	0.55726	0.62139	0.74659	0.84156	0.80228	1.57235			0.43132	0.40697	0.39958	0.68577	0.63584	0.60243	0.67521	0.44986	0.72348	0.56863
30	0.49697	0.76177	0.9701	0.41474	0.64842	0.46109	0.83584	0.57799	0.49808	1.01332			0.57092	0.78595	0.64375	0.39394	0.70419	1.47001	0.64441	0.51716	0.72342	0.81354	0.75485	1.57013			0.50013	0.42434	0.38665	0.80805	0.62995	0.72624	0.66918	0.46326	0.62857	0.62794

## Sheet: Fig. 2e
Data for Fig. 2e: Count of Nkcc1 positive cells
	Cell count							Area (mm2)							Density (cell/mm2)
slice #	P7	P14	P21	P28	P35	P42		P7	P14	P21	P28	P35	P42		P7	P14	P21	P28	P35	P42
1	20	85	97	80	62	48		0.163	0.095	0.156	0.148	0.14	0.118		122.699	894.737	621.795	540.541	442.857	406.78
2	15	114	86	76	54	38		0.161	0.14	0.118	0.105	0.135	0.149		93.1677	814.286	728.814	723.81	400	255.034
3	20	107	92	75	43	30		0.124	0.125	0.16	0.128	0.147	0.135		161.29	856	575	585.938	292.517	222.222
4	12	104	80	87	43	33		0.15	0.122	0.125	0.114	0.107	0.104		80	852.459	640	763.158	401.869	317.308
5	10	43	55	62	31	36		0.12	0.063	0.065	0.126	0.051	0.065		83.3333	682.54	846.154	492.063	607.843	553.846
6	9	63	63	46	37	42		0.13	0.091	0.096	0.075	0.067	0.06		69.2308	692.308	656.25	613.333	552.239	700
7	15	63	80	44	35	47		0.186	0.098	0.15	0.056	0.049	0.079		80.6452	642.857	533.333	785.714	714.286	594.937
8	4	70	51	43	31	38		0.132	0.1	0.11	0.042	0.048	0.061		30.303	700	463.636	1023.81	645.833	622.951

## Sheet: Fig. 2i
Data for Fig. 2i: Magnitude of GABA-indeced currents in oligodendrocytes
Cell #	PND		Amplitude (data in pA)		Bumetanide sensitive component (data in %)
1	32		50.7115		39.7195
2	38		48.1033		22.8268
3	38		28.8853		37.4547
4	36		46.4553		38.1366
5	26		39.8533		58.9079
6	43		23.5		9.18128
7	27		31.5639		43.7569
8	27		71.9657		57.7835
9	40		26.6229		12.1903
10	33		23.9054		3.99997
11	29		21.5541		22.1564
12	24		50.7115		26.7595
13	43		18.4304		5.75972
14	36		37.6325		43.0954
15	36		19.322		10.1083
16	30		45.7589		40.0153
17	26		80.7517		47.7125
18	25		68.1819		66.893
19	28		78.9621		43.2514
20	27		42.5153		44.0641
21	31		55.8559		54.8236
22	30		40.353		35.074

## Sheet: Fig. 3c
Data for Fig. 3c: Changes of antidromic AP latency by photostimulation of ChR2
More than PND 35				Less than PND 30
Latency (ms)	% change in latency			Latency (ms)	% change in latency
0.448	-0.101			0.66875	0.22989
0.4863	0.1965			0.74189	1.19461
0.608	-0.893			0.8075	-0.39216
0.631	-1.959			0.86767	5.10909
0.65	0.603			0.88192	-2.27368
0.739	-1.184			0.923	-3.28686
0.753	-0.101			0.95883	-1.10617
0.758	1.535			0.98325	0.26838
0.775	-1.903			1.04342	4.15184
0.811	-2.897			1.13133	-0.91308
0.815	0.05			1.13683	-2.32098
0.828	0.04			1.14158	1.34103
0.853	-2.677			1.16692	-8.63889
0.866	-0.906			1.21442	0.47778
0.909	1.811			1.34367	-2.58852
0.91	0.53			1.39175	-0.3413
0.913	0.672			1.3965	-0.68027
0.953	-0.071			1.41092	6.54803
0.994	1.452			1.44083	-1.5387
1.057	-0.052			1.45033	3.40926
1.096	-8.743			1.50483	1.26651
1.099	-1.308			1.54217	-3.90165
1.12	0.544			1.55642	-2.94435
1.205	-3.853			1.59442	-2.20625
1.229	-2.573			1.61817	-4.51058
1.237	0.488			1.62133	2.34098
1.29	-0.176			1.66567	-0.63391
1.296	0.374			1.69417	-6.53912
1.3	-1.867			1.70525	-3.4918
1.356	-10.987			1.7312	-4.19103
1.379	-0.372			1.748	-7.72947
1.404	0.537			1.78592	-2.15859
1.404	-0.816			1.80238	-9.59396
1.442	-2.489			1.82558	0.90536
1.455	-9.922			1.8374	-5.5722
1.467	-2.508			1.84933	-8.05462
1.476	-1.778			1.87308	-3.93466
1.524	-2.058			1.90317	-6.7112
1.583	2.359			2.00767	-5.78354
1.609	-2.788			2.04408	-9.63553
1.615	-7.185			2.16125	0.6105
1.657	-8.904			2.18612	-7.80522
1.683	-5.56			2.18975	-12.1006
1.693	-6.377			2.20525	-6.92925
1.696	-1.491			2.2495	-5.30735
1.705	-11.428			2.30225	-2.33514
1.712	-6.233			2.35358	-4.50138
1.79	-4.713			2.40667	-6.14048
1.827	-6.534			2.41142	-9.91477
1.879	-12.694			2.43358	-5.48913
1.889	-8.309			2.45158	-2.45556
1.906	-3.396			2.47317	-3.66467
1.936	-11.3654			2.49633	-7.39963
1.972	-10.365			2.52225	-10.3578
2.058	-8.524			2.5555	-6.83271
2.103	-5.774			2.56975	-8.09982
2.129	-5.21			2.57292	0.54089
2.136	-10.413			2.59033	-3.59686
2.149	-1.981			2.62983	-4.99379
2.156	-9.6698			2.65883	-6.60552
2.164	-1.142			2.71225	-0.3308
2.185	-5.058			2.73283	-5.20525
2.212	-3.78			2.79635	-6.22483
2.233	-8.499			2.86267	-4.11368
2.246	-9.2698			3.05742	-0.20671
2.263	-12.087			3.07325	-6.22782
2.324	-8.557			3.1286	-5.56453
2.326	0.2365			3.203	-2.84671
2.338	-6.325			3.29653	-3.70482
2.343	-4.44			3.38517	-5.64104
2.49	-3.291			3.59635	-0.6209
2.5	-7.23			3.66321	2.52883
2.503	0.54			3.76987	-1.41844
2.571	-9.376			3.86308	0.14658
2.66	-4.735			3.90748	-2.78464
2.675	-2.991			4.11408	-2.41088
2.721	-5.653			4.23608	-1.7257
2.73889	-1.22
2.759	-4.623
2.933	-6.767
2.94	-3.094
2.99371	1.35
3.14043	-1.18
3.175	-4.256
3.178	-2.585
3.336	-2.126
3.37856	0.4365
3.421	-2.365
3.63285	-4.06
3.67889	-1.29
3.70741	-3.6
3.743	-4.45

## Sheet: Fig. 3e
Data for Fig. 3e: Distance and latency of antidromic AP
Binned latency (ms)	Distance (µm)
0.75-1.0	121
	121
	125
	126
	134
	138
	174
	242
	275
	416
1.75-2.0	840
	950
	460
	652
	597
	638
	923

## Sheet: Fig. 4a
Data for Fig. 4a: Nkcc1 positive cell countin Nkcc1-OE mice
Nkcc1
	Cell count			Area (mm2)			Density (cell/mm2)
	Control	Nkcc1-OE		Control	Nkcc1-OE		Control	Nkcc1-OE
slice #	P42	P42		P42	P42		P42	P42
1	55	45		0.135	0.045		407.407	1000
2	45	34		0.124	0.064		362.903	531.25
3	49	74		0.114	0.084		429.825	880.952
4	56	71		0.103	0.107		543.689	663.551
5	29	59		0.115	0.053		252.174	1113.21
6	20	60		0.075	0.068		266.667	882.353

## Sheet: Fig. 4c
Data for Fig. 4c: Changes of antidromic AP latency by photostimulation of ChR2 (Nkcc1-OE)
ChR2 only (Control)															Nkcc1-OE
	Latency change (data in % of baseline)
Time (min)	Cell 1	Cell 2	Cell 3	Cell 4	Cell 5	Cell 6	Cell 7	Cell 8	Cell 9	Cell 10	Cell 11	Cell 12			Cell 1	Cell 2	Cell 3	Cell 4	Cell 5	Cell 6	Cell 7	Cell 8
-3	100.541	100.541	99.6845	98.6987	99.0987	103.146	99.6641	99.4942	99.2998	97.6573	99.5511	99.2857			101.379	99.6641	101.566	99.9828	100.867	102.415	100.688	99.4942
-2.75	101.352	101.352	98.9744	100.562	101.689	101.124	100.29	95.8542	100.876	102.096	101.18	100			102.414	100.29	99.4779	100.973	99.266	100.483	100.688	95.8542
-2.5	99.7299	99.7299	98.9744	99.0746	101.689	103.146	99.6641	100.708	97.7237	100.987	98.5858	100.714			95.1722	99.6641	99.4779	100.348	100.067	100.483	99.8623	100.708
-2.25	101.352	98.1082	101.105	98.6987	101.689	103.146	98.9686	99.4942	99.2998	99.8768	101.18	100.714			99.3102	98.9686	99.4779	100.973	97.665	99.5169	99.8623	99.4942
-2	98.1082	98.1082	99.6845	99.0746	101.042	102.135	100.22	98.2809	100.876	98.767	100.878	99.2857			100.345	100.22	99.4779	99.8265	101.668	97.5845	99.8623	98.2809
-1.75	101.352	101.352	98.9744	101.752	101.689	105.168	98.6208	99.4942	100.876	99.8768	99.7321	100			99.3102	98.6208	99.4779	98.9929	100.067	98.5507	99.8623	99.4942
-1.5	98.9191	98.9191	98.9744	102.128	99.0987	101.124	99.9423	99.4942	99.2998	99.8768	98.5858	100			102.414	99.9423	99.4779	99.9828	101.668	100.483	99.8623	99.4942
-1.25	100.541	99.6845	100.562	98.2277	100.714	99.7299	99.9423	101.921	98.9744	99.7538	98.9191	98.9744			102.414	99.9423	100.522	98.0029	97.665	98.5507	99.8623	101.921
-1	97.2974	97.2974	101.105	99.0746	96.5079	93.0336	101.264	98.2809	100.876	99.8768	99.7321	99.2857			101.379	101.264	100.522	99.9828	100.067	102.415	99.037	98.2809
-0.75	99.7299	99.7299	100.395	100.562	99.7464	96.0674	98.6208	100.708	100.876	98.767	100.878	100.714			98.2757	98.6208	101.566	101.963	100.067	99.5169	99.8623	100.708
-0.5	102.973	102.973	103.235	99.0746	99.4396	95.0561	100.22	103.134	99.2998	102.096	100.878	100.714			98.2757	100.22	99.4779	98.9929	101.668	98.5507	100.688	103.134
-0.25	101.105	101.689	101.042	99.7464	99.2998	101.352	102.585	103.134	101.352	100.493	100.746	99.7299			99.3102	102.585	99.4779	99.9828	99.266	101.449	99.8623	103.134
0	99.7299	99.7299	101.815	100.86	102.337	105.168	97.7862	97.0675	99.2998	98.767	99.7321	100			101.379	97.7862	100.522	101.963	97.665	99.5169	99.8623	97.0675
0.25	100.541	100.541	101.815	98.182	102.337	96.0674	98.6208	91.0008	99.2998	97.6573	99.7321	100			100.345	98.6208	98.8733	99.9828	98.4655	98.5507	99.8623	91.0008
0.5	98.9191	98.9191	100.918	95.5043	104.28	89.7871	99.9423	95.8542	94.5713	99.8768	96.5948	100.714			99.3102	99.9423	97.2245	97.013	96.4655	94.6184	99.8623	95.8542
0.75	99.8768	99.7321	99.7464	95.3829	98.2277	83.3333	93.8219	91.0008	98.767	98.276	99.2998	97.3881			94.1378	93.8219	93.6749	98.9929	94.4655	92.6522	100.688	91.0008
1	98.1082	98.1082	98.9744	95.5043	96.5079	84.1454	96.4648	94.6409	97.7237	98.767	96.5948	100			96.2067	96.4648	92.0261	94.0432	90.4655	89.686	98.2117	94.6409
1.25	95.6758	95.6758	95.4236	96.3969	99.0987	81.4311	93.8219	92.2142	94.5713	99.8768	88.2687	98.5714			92.0688	93.8219	91.0704	94.0432	89.665	85.6184	95.7358	92.2142
1.5	94.865	94.865	94.5265	95.5043	93.2693	88.0307	97.7862	91.0008	96.1475	96.5475	89.415	98.5714			93.1033	97.7862	90.0261	91.0734	85.4655	82.6522	87.3864	91.0008
1.75	94.865	95.1259	96.3969	96.5486	94.5713	88.153	99.1077	93.4275	97.1429	97.4394	92.3646	97.3881			91.0343	99.1077	90.0261	93.0533	90.4655	83.686	87.3864	93.4275
2	94.0542	94.0542	93.2557	95.5043	91.3262	83.1342	97.7862	92.2142	96.1475	99.8768	88.2687	98.5714			91.0343	97.7862	91.0704	93.0533	88.8644	85.6522	84.9104	92.2142
2.25	94.865	94.865	91.5363	93.7192	90.6785	96.8125	99.1077	94.6409	96.1475	98.767	88.2687	97.8571			94.1378	99.1077	90.0261	91.0734	86.0639	82.686	83.2598	94.6409
2.5	94.865	94.865	93.5173	93.7192	99.7464	91.7563	96.4648	94.6409	96.1475	97.6573	91.7077	97.1429			92.0688	96.4648	92.1146	96.0231	92.8671	87.5845	87.9104	94.6409
2.75	95.6758	95.1259	94.5713	95.6758	91.7563	95.1467	99.1077	91.0008	97.1429	98.276	96.1475	100.493			91.0343	99.1077	94.0261	98.9929	87.2634	86.6184	90.9104	91.0008
3	96.4866	96.4866	95.2367	95.5043	94.5647	96.8125	97.7862	95.8542	96.1475	99.8768	95.1467	97.1429			92.0688	97.7862	92.0261	93.0533	85.6623	91.4493	93.3864	95.8542
3.25	97.2974	97.2974	95.4236	95.5043	91.9739	102.135	103.072	95.8542	96.1475	100.987	98.5858	97.8571			89.9998	103.072	96.0704	98.9929	90.4628	86.6184	96.037	95.8542
3.5	95.6758	95.6758	96.7691	96.3969	93.2693	101.124	100.429	94.6409	97.7237	98.767	99.7321	100			92.0688	100.429	97.1146	99.9828	95.2634	89.5169	98.2117	94.6409
3.75	98.0826	95.1259	96.1475	96.1475	96.1475	99.0149	99.1077	99.4942	98.182	97.4394	97.1429	101.429			91.0343	99.1077	98.1588	100.973	96.8644	94.5169	97.3864	99.4942
4	95.6758	95.6758	96.0216	96.3969	93.2693	105.168	99.1077	98.2809	96.1475	99.8768	99.7321	99.2857			93.1033	99.1077	97.1146	99.9828	96.8644	92.4831	101.513	98.2809
4.25	94.865	96.865	95.2367	97.2894	91.9739	107.191	100.429	98.2809	96.1475	100.987	98.5858	100.714			93.1033	100.429	97.1146	101.963	97.665	95.4493	101.513	98.2809
4.5	94.0542	94.0542	97.1803	96.3969	90.6785	100.112	104.393	95.8542	99.2998	99.8768	97.4394	100.714			99.3102	104.393	98.1588	99.9828	97.665	96.5507	99.037	95.8542
4.75	96.1475	96.1475	96.1475	97.4204	96.1475	97.4394	99.1077	95.8542	98.182	98.276	98.5858	98.182			96.2067	99.1077	98.1588	98.9929	98.4655	97.5845	100.688	95.8542
5	98.9191	98.9191	98.1895	97.2894	95.3829	103.146	96.4648	99.4942	97.7237	99.8768	97.4394	101.429			93.1033	96.4648	98.1588	98.9929	99.266	96.5507	100.688	99.4942
5.25	99.2989	99.2989	97.0682	98.182	99.4396	101.124	101.751	100.708	99.2998	98.767	100.878	101.429			92.0688	101.751	99.2031	99.9828	100.867	98.5507	99.8623	100.708
5.5	98.9191	98.9191	98.9744	98.182	92.6216	101.124	101.751	99.4942	99.2998	98.767	99.7321	100.714			92.0688	101.751	99.2031	100.973	99.266	99.5169	100.688	99.4942
5.75	99.2998	99.8768	99.8768	98.5858	101.124	99.2998	104.393	98.2809	100.112	101.124	98.5858	101.429			93.1033	104.393	100.247	98.0029	98.4655	98.5507	101.513	98.2809
6	98.1082	98.1082	97.8531	97.2894	101.383	98.0898	101.751	99.4942	102.452	99.8768	97.4394	100			95.1722	101.751	97.1146	100.973	100.067	99.5169	101.513	99.4942
6.25	98.1082	98.1082	99.6845	96.3969	95.2125	101.124	100.429	99.4942	99.2998	99.8768	97.4394	100			96.2067	100.429	98.1588	98.0029	100.067	98.5507	101.513	99.4942
6.5	98.1082	98.1082	100.395	97.2894	95.2125	103.146	101.751	100.708	97.7237	98.767	97.4394	100			96.2067	101.751	97.1146	98.9929	100.867	98.5507	101.513	100.708
6.75	100.746	99.4396	101.111	98.276	98.5858	98.767	103.072	101.921	98.182	101.124	100.112	98.182			93.1033	103.072	98.1588	99.9828	100.867	99.5169	100.688	101.921
7	98.1082	98.1082	100.395	97.2894	99.7464	104.157	100.429	101.921	100.876	98.767	98.5858	100.714			97.2412	100.429	98.1588	98.0029	99.5188	98.5507	100.688	101.921
7.25	98.9191	98.9191	97.3672	98.182	96.5079	109.213	99.1077	99.4942	96.1475	98.767	99.7321	100.714			92.0688	99.1077	98.1588	99.9828	101.92	99.5169	100.688	99.4942
7.5	101.798	101.798	100.395	99.9671	97.9737	107.191	101.751	100.708	99.2998	96.5475	98.5858	100.714			98.2757	101.751	99.2031	98.9929	98.7183	99.5169	99.8623	100.708
7.75	99.61	99.4396	102.286	99.7538	102.84	99.6845	97.7862	100.708	103.784	99.0746	99.8768	99.7538			97.2412	97.7862	99.2031	100.973	100.319	100.483	99.037	100.708
8	103.784	103.784	101.105	98.182	103.633	103.146	97.7862	99.4942	96.1475	97.6573	98.5858	100			96.2067	97.7862	98.1588	100.973	101.92	100.483	100.688	99.4942
8.25	102.162	102.162	100.395	99.9671	93.2693	109.213	100.429	98.2809	99.2998	99.8768	100.878	100.714			95.1722	100.429	97.1146	98.0029	101.92	99.5169	99.8623	98.2809
8.5	102.84	102.84	99.3206	99.0746	100.087	104.488	97.7862	100.708	99.2998	96.5475	99.7321	100.714			95.1722	97.7862	99.2031	97.013	100.319	101.449	99.8623	100.708
8.75	100	98.1082	99.4396	100.087	97.8531	101.124	99.1077	100.708	100.395	97.4394	100.746	101.429			96.2067	99.1077	98.1588	98.9929	100.319	100.483	100.688	100.708
9	99.7299	99.7299	97.5541	97.2894	99.61	100.112	99.1077	99.4942	100.876	100.987	100.878	100.714			99.3102	99.1077	98.1588	98.9929	100.319	100.483	102.338	99.4942
9.25	105.406	105.406	99.6845	99.9671	104.928	108.202	100.429	99.4942	96.1475	98.767	102.025	101.429			98.2757	100.429	99.2031	99.9828	100.319	99.5169	100.688	99.4942
9.5	102.413	102.413	99.6845	99.0746	100.087	105.168	99.1077	99.4942	97.7237	99.8768	100.878	101.429			96.2067	99.1077	99.2031	98.9929	101.12	99.5169	100.688	99.4942
9.75	102.84	99.7538	98.182	100.746	98.1082	100.112	99.1077	98.2809	98.767	102.286	98.767	99.0149			96.2067	99.1077	98.1588	97.013	101.12	101.449	102.338	98.2809
10	102.943	102.943	99.6845	100.86	101.553	103.146	103.072	99.4942	99.2998	98.767	99.7321	101.429			96.2067	103.072	97.1146	99.9828	101.12	101.449	100.688	99.4942

[truncated: 30 more sheets: Fig. 4d, Fig. 4e, Fig. 5c, Fig. 5d-1, Fig. 5d-2, Fig. 6c-1, Fig. 6c-2, Fig. 6g, Fig. 6h, Suppl. Fig. 3a, Suppl. Fig. 3b, Suppl. Fig. 4a, Suppl. Fig. 4b, Suppl. Fig. 4c, Suppl. Fig. 5, Suppl. Fig. 6a, Suppl. Fig. 7a, Suppl. Fig. 7c, Suppl. Fig. 7d, Suppl. Fig. 8a …]
